# Supplementary material for: Immune Subtyping in Latent Tuberculosis
Source: Front Immunol. 2021 Apr 7;12:595746. doi: 10.3389/fimmu.2021.595746 (PMC8059438; doi:10.3389/fimmu.2021.595746)
Supplement: Supplementary file 2 [file DataSheet_2.xlsx]

## Sheet: S2.A Reactome Pathways Overrepresented in 63 LTBNets
Pathway Name	OverRepresented in number of LTBNets
Immune System_Homo sapiens_R-HSA-168256	63
Innate Immune System_Homo sapiens_R-HSA-168249	63
Disease_Homo sapiens_R-HSA-1643685	63
Signalling by NGF_Homo sapiens_R-HSA-166520	63
Signal Transduction_Homo sapiens_R-HSA-162582	62
NGF signalling via TRKA from the plasma membrane_Homo sapiens_R-HSA-187037	62
Signaling by PDGF_Homo sapiens_R-HSA-186797	62
Cytokine Signaling in Immune system_Homo sapiens_R-HSA-1280215	61
Adaptive Immune System_Homo sapiens_R-HSA-1280218	61
Downstream signal transduction_Homo sapiens_R-HSA-186763	61
Developmental Biology_Homo sapiens_R-HSA-1266738	60
Diseases of signal transduction_Homo sapiens_R-HSA-5663202	60
Signaling by EGFR_Homo sapiens_R-HSA-177929	60
Signaling by SCF-KIT_Homo sapiens_R-HSA-1433557	60
Signaling by FGFR2_Homo sapiens_R-HSA-5654738	60
Signaling by FGFR4_Homo sapiens_R-HSA-5654743	60
Signaling by FGFR3_Homo sapiens_R-HSA-5654741	60
Signaling by FGFR_Homo sapiens_R-HSA-190236	60
Fc epsilon receptor (FCERI) signaling_Homo sapiens_R-HSA-2454202	60
Signaling by ERBB4_Homo sapiens_R-HSA-1236394	60
DAP12 interactions_Homo sapiens_R-HSA-2172127	59
DAP12 signaling_Homo sapiens_R-HSA-2424491	59
Signaling by FGFR1_Homo sapiens_R-HSA-5654736	59
Downstream signaling of activated FGFR2_Homo sapiens_R-HSA-5654696	59
Downstream signaling of activated FGFR4_Homo sapiens_R-HSA-5654716	59
Downstream signaling of activated FGFR3_Homo sapiens_R-HSA-5654708	59
Downstream signaling of activated FGFR1_Homo sapiens_R-HSA-5654687	59
Signaling by Interleukins_Homo sapiens_R-HSA-449147	58
VEGFA-VEGFR2 Pathway_Homo sapiens_R-HSA-4420097	58
Signaling by VEGF_Homo sapiens_R-HSA-194138	58
Interleukin-3, 5 and GM-CSF signaling_Homo sapiens_R-HSA-512988	56
Cell Cycle_Homo sapiens_R-HSA-1640170	54
Hemostasis_Homo sapiens_R-HSA-109582	53
Signaling by the B Cell Receptor (BCR)_Homo sapiens_R-HSA-983705	53
MAPK family signaling cascades_Homo sapiens_R-HSA-5683057	51
Interleukin-2 signaling_Homo sapiens_R-HSA-451927	49
Axon guidance_Homo sapiens_R-HSA-422475	48
Signaling by Type 1 Insulin-like Growth Factor 1 Receptor (IGF1R)_Homo sapiens_R-HSA-2404192	48
IRS-related events triggered by IGF1R_Homo sapiens_R-HSA-2428928	48
Platelet activation, signaling and aggregation_Homo sapiens_R-HSA-76002	47
IGF1R signaling cascade_Homo sapiens_R-HSA-2428924	47
Gene Expression_Homo sapiens_R-HSA-74160	46
Cell Cycle, Mitotic_Homo sapiens_R-HSA-69278	45
Downstream signaling events of B Cell Receptor (BCR)_Homo sapiens_R-HSA-1168372	45
Insulin receptor signalling cascade_Homo sapiens_R-HSA-74751	45
Transcriptional Regulation by TP53_Homo sapiens_R-HSA-3700989	44
Interferon Signaling_Homo sapiens_R-HSA-913531	43
IRS-mediated signalling_Homo sapiens_R-HSA-112399	43
Toll Like Receptor 3 (TLR3) Cascade_Homo sapiens_R-HSA-168164	42
TRIF-mediated TLR3/TLR4 signaling_Homo sapiens_R-HSA-937061	42
Cellular responses to stress_Homo sapiens_R-HSA-2262752	41
Generic Transcription Pathway_Homo sapiens_R-HSA-212436	41
Interleukin receptor SHC signaling_Homo sapiens_R-HSA-912526	41
Signaling by Leptin_Homo sapiens_R-HSA-2586552	41
Cellular Senescence_Homo sapiens_R-HSA-2559583	40
Toll Like Receptor 4 (TLR4) Cascade_Homo sapiens_R-HSA-166016	40
Interferon gamma signaling_Homo sapiens_R-HSA-877300	39
Toll-Like Receptors Cascades_Homo sapiens_R-HSA-168898	39
Activated TLR4 signalling_Homo sapiens_R-HSA-166054	39
MyD88-independent TLR3/TLR4 cascade_Homo sapiens_R-HSA-166166	39
Signaling by Insulin receptor_Homo sapiens_R-HSA-74752	39
VEGFR2 mediated cell proliferation_Homo sapiens_R-HSA-5218921	36
FCERI mediated MAPK activation_Homo sapiens_R-HSA-2871796	36
Cell Cycle Checkpoints_Homo sapiens_R-HSA-69620	34
MAPK1/MAPK3 signaling_Homo sapiens_R-HSA-5684996	34
Signalling to ERKs_Homo sapiens_R-HSA-187687	34
Regulation of TP53 Activity_Homo sapiens_R-HSA-5633007	33
Interferon alpha/beta signaling_Homo sapiens_R-HSA-909733	32
Signalling to RAS_Homo sapiens_R-HSA-167044	32
TCR signaling_Homo sapiens_R-HSA-202403	30
Frs2-mediated activation_Homo sapiens_R-HSA-170968	30
Infectious disease_Homo sapiens_R-HSA-5663205	29
Gastrin-CREB signalling pathway via PKC and MAPK_Homo sapiens_R-HSA-881907	29
Regulation of TP53 Activity through Phosphorylation_Homo sapiens_R-HSA-6804756	28
DNA Repair_Homo sapiens_R-HSA-73894	28
MyD88:Mal cascade initiated on plasma membrane_Homo sapiens_R-HSA-166058	28
Toll Like Receptor TLR1:TLR2 Cascade_Homo sapiens_R-HSA-168179	28
Toll Like Receptor TLR6:TLR2 Cascade_Homo sapiens_R-HSA-168188	28
Toll Like Receptor 2 (TLR2) Cascade_Homo sapiens_R-HSA-181438	28
Prolonged ERK activation events_Homo sapiens_R-HSA-169893	28
Mitotic G1-G1/S phases_Homo sapiens_R-HSA-453279	27
FRS-mediated FGFR2 signaling_Homo sapiens_R-HSA-5654700	27
FRS-mediated FGFR4 signaling_Homo sapiens_R-HSA-5654712	27
FRS-mediated FGFR3 signaling_Homo sapiens_R-HSA-5654706	27
FRS-mediated FGFR1 signaling_Homo sapiens_R-HSA-5654693	27
ARMS-mediated activation_Homo sapiens_R-HSA-170984	27
Programmed Cell Death_Homo sapiens_R-HSA-5357801	27
HIV Infection_Homo sapiens_R-HSA-162906	26
TRAF6 Mediated Induction of proinflammatory cytokines_Homo sapiens_R-HSA-168180	26
Signalling to p38 via RIT and RIN_Homo sapiens_R-HSA-187706	26
RHO GTPase Effectors_Homo sapiens_R-HSA-195258	25
Costimulation by the CD28 family_Homo sapiens_R-HSA-388841	25
Downstream TCR signaling_Homo sapiens_R-HSA-202424	25
MyD88 dependent cascade initiated on endosome_Homo sapiens_R-HSA-975155	25
Toll Like Receptor 7/8 (TLR7/8) Cascade_Homo sapiens_R-HSA-168181	25
Apoptosis_Homo sapiens_R-HSA-109581	25
Toll Like Receptor 9 (TLR9) Cascade_Homo sapiens_R-HSA-168138	24
GPVI-mediated activation cascade_Homo sapiens_R-HSA-114604	23
Signaling by Rho GTPases_Homo sapiens_R-HSA-194315	23
G1/S Transition_Homo sapiens_R-HSA-69206	22
M Phase_Homo sapiens_R-HSA-68886	22
TRAF6 mediated induction of NFkB and MAP kinases upon TLR7/8 or 9 activation_Homo sapiens_R-HSA-975138	22
SOS-mediated signalling_Homo sapiens_R-HSA-112412	22
SHC1 events in ERBB4 signaling_Homo sapiens_R-HSA-1250347	22
RAF/MAP kinase cascade_Homo sapiens_R-HSA-5673001	22
GAB1 signalosome_Homo sapiens_R-HSA-180292	21
NCAM signaling for neurite out-growth_Homo sapiens_R-HSA-375165	21
Signaling by TGF-beta Receptor Complex_Homo sapiens_R-HSA-170834	20
GRB2 events in EGFR signaling_Homo sapiens_R-HSA-179812	20
SHC1 events in EGFR signaling_Homo sapiens_R-HSA-180336	20
Toll Like Receptor 10 (TLR10) Cascade_Homo sapiens_R-HSA-168142	20
Toll Like Receptor 5 (TLR5) Cascade_Homo sapiens_R-HSA-168176	20
MyD88 cascade initiated on plasma membrane_Homo sapiens_R-HSA-975871	20
G2/M Checkpoints_Homo sapiens_R-HSA-69481	19
PI3K/AKT activation_Homo sapiens_R-HSA-198203	19
S Phase_Homo sapiens_R-HSA-69242	18
Mitotic Anaphase_Homo sapiens_R-HSA-68882	18
Mitotic Metaphase and Anaphase_Homo sapiens_R-HSA-2555396	18
Separation of Sister Chromatids_Homo sapiens_R-HSA-2467813	18
PI-3K cascade:FGFR2_Homo sapiens_R-HSA-5654695	17
C-type lectin receptors (CLRs)_Homo sapiens_R-HSA-5621481	17
PI-3K cascade:FGFR4_Homo sapiens_R-HSA-5654720	16
PI-3K cascade:FGFR3_Homo sapiens_R-HSA-5654710	15
PI3K events in ERBB4 signaling_Homo sapiens_R-HSA-1250342	15
PIP3 activates AKT signaling_Homo sapiens_R-HSA-1257604	15
Senescence-Associated Secretory Phenotype (SASP)_Homo sapiens_R-HSA-2559582	14
PI-3K cascade:FGFR1_Homo sapiens_R-HSA-5654689	14
Signaling by GPCR_Homo sapiens_R-HSA-372790	14
SUMO E3 ligases SUMOylate target proteins_Homo sapiens_R-HSA-3108232	13
Signaling by ERBB2_Homo sapiens_R-HSA-1227986	13
DNA Replication_Homo sapiens_R-HSA-69306	12
Chemokine receptors bind chemokines_Homo sapiens_R-HSA-380108	12
PI3K/AKT Signaling in Cancer_Homo sapiens_R-HSA-2219528	12
Cyclin A:Cdk2-associated events at S phase entry_Homo sapiens_R-HSA-69656	12
G alpha (i) signalling events_Homo sapiens_R-HSA-418594	12
Peptide ligand-binding receptors_Homo sapiens_R-HSA-375276	12
Transcriptional regulation of white adipocyte differentiation_Homo sapiens_R-HSA-381340	12
Regulation of lipid metabolism by Peroxisome proliferator-activated receptor alpha (PPARalpha)_Homo sapiens_R-HSA-400206	12
Nuclear Receptor transcription pathway_Homo sapiens_R-HSA-383280	12
SUMOylation_Homo sapiens_R-HSA-2990846	11
HIV Life Cycle_Homo sapiens_R-HSA-162587	11
Metabolism of proteins_Homo sapiens_R-HSA-392499	11
Nucleotide Excision Repair_Homo sapiens_R-HSA-5696398	11
Mitotic Prometaphase_Homo sapiens_R-HSA-68877	11
Transcriptional activity of SMAD2/SMAD3:SMAD4 heterotrimer_Homo sapiens_R-HSA-2173793	11
PPARA activates gene expression_Homo sapiens_R-HSA-1989781	11
Influenza Infection_Homo sapiens_R-HSA-168254	11
Influenza Life Cycle_Homo sapiens_R-HSA-168255	11
L13a-mediated translational silencing of Ceruloplasmin expression_Homo sapiens_R-HSA-156827	11
3' -UTR-mediated translational regulation_Homo sapiens_R-HSA-157279	11
GTP hydrolysis and joining of the 60S ribosomal subunit_Homo sapiens_R-HSA-72706	11
Selenocysteine synthesis_Homo sapiens_R-HSA-2408557	11
Cap-dependent Translation Initiation_Homo sapiens_R-HSA-72737	11
Eukaryotic Translation Initiation_Homo sapiens_R-HSA-72613	11
Translation_Homo sapiens_R-HSA-72766	11
Negative regulation of the PI3K/AKT network_Homo sapiens_R-HSA-199418	10
Role of LAT2/NTAL/LAB on calcium mobilization_Homo sapiens_R-HSA-2730905	10
Mitotic G2-G2/M phases_Homo sapiens_R-HSA-453274	10
Global Genome Nucleotide Excision Repair (GG-NER)_Homo sapiens_R-HSA-5696399	10
RHO GTPases Activate Formins_Homo sapiens_R-HSA-5663220	10
Class A/1 (Rhodopsin-like receptors)_Homo sapiens_R-HSA-373076	10
Metabolism_Homo sapiens_R-HSA-1430728	10
GPCR ligand binding_Homo sapiens_R-HSA-500792	10
Influenza Viral RNA Transcription and Replication_Homo sapiens_R-HSA-168273	10
Nonsense-Mediated Decay (NMD)_Homo sapiens_R-HSA-927802	10
Nonsense Mediated Decay (NMD) enhanced by the Exon Junction Complex (EJC)_Homo sapiens_R-HSA-975957	10
Nonsense Mediated Decay (NMD) independent of the Exon Junction Complex (EJC)_Homo sapiens_R-HSA-975956	10
Eukaryotic Translation Termination_Homo sapiens_R-HSA-72764	10
Viral mRNA Translation_Homo sapiens_R-HSA-192823	10
Peptide chain elongation_Homo sapiens_R-HSA-156902	10
Eukaryotic Translation Elongation_Homo sapiens_R-HSA-156842	10
Formation of a pool of free 40S subunits_Homo sapiens_R-HSA-72689	10
DNA Double-Strand Break Repair_Homo sapiens_R-HSA-5693532	9
Antiviral mechanism by IFN-stimulated genes_Homo sapiens_R-HSA-1169410	9
RIG-I/MDA5 mediated induction of IFN-alpha/beta pathways_Homo sapiens_R-HSA-168928	9
Circadian Clock_Homo sapiens_R-HSA-400253	9
Cyclin E associated events during G1/S transition_Homo sapiens_R-HSA-69202	9
APC/C-mediated degradation of cell cycle proteins_Homo sapiens_R-HSA-174143	9
Regulation of mitotic cell cycle_Homo sapiens_R-HSA-453276	9
Resolution of Sister Chromatid Cohesion_Homo sapiens_R-HSA-2500257	9
SRP-dependent cotranslational protein targeting to membrane_Homo sapiens_R-HSA-1799339	9
ISG15 antiviral mechanism_Homo sapiens_R-HSA-1169408	8
Synthesis of DNA_Homo sapiens_R-HSA-69239	8
Signaling by Wnt_Homo sapiens_R-HSA-195721	8
Opioid Signalling_Homo sapiens_R-HSA-111885	8
G1/S DNA Damage Checkpoints_Homo sapiens_R-HSA-69615	8
Cell surface interactions at the vascular wall_Homo sapiens_R-HSA-202733	8
G2/M Transition_Homo sapiens_R-HSA-69275	8
Regulation of signaling by CBL_Homo sapiens_R-HSA-912631	8
PD-1 signaling_Homo sapiens_R-HSA-389948	8
MAP kinase activation in TLR cascade_Homo sapiens_R-HSA-450294	8
Regulation of APC/C activators between G1/S and early anaphase_Homo sapiens_R-HSA-176408	8
Selenoamino acid metabolism_Homo sapiens_R-HSA-2408522	8
Homology Directed Repair_Homo sapiens_R-HSA-5693538	7
HDR through Homologous Recombination (HR) or Single Strand Annealing (SSA)_Homo sapiens_R-HSA-5693567	7
Host Interactions of HIV factors_Homo sapiens_R-HSA-162909	7
PI5P, PP2A and IER3 Regulate PI3K/AKT Signaling_Homo sapiens_R-HSA-6811558	7
Meiosis_Homo sapiens_R-HSA-1500620	7
Cytosolic sensors of pathogen-associated DNA_Homo sapiens_R-HSA-1834949	7
TCF dependent signaling in response to WNT_Homo sapiens_R-HSA-201681	7
Regulation of DNA replication_Homo sapiens_R-HSA-69304	7
p53-Dependent G1/S DNA damage checkpoint_Homo sapiens_R-HSA-69580	7
p53-Dependent G1 DNA Damage Response_Homo sapiens_R-HSA-69563	7
G1 Phase_Homo sapiens_R-HSA-69236	7
Cyclin D associated events in G1_Homo sapiens_R-HSA-69231	7
Transcription-Coupled Nucleotide Excision Repair (TC-NER)_Homo sapiens_R-HSA-6781827	7
Platelet degranulation_Homo sapiens_R-HSA-114608	7
Response to elevated platelet cytosolic Ca2+_Homo sapiens_R-HSA-76005	7
Activation of APC/C and APC/C:Cdc20 mediated degradation of mitotic proteins_Homo sapiens_R-HSA-176814	7
RORA activates gene expression_Homo sapiens_R-HSA-1368082	7
APC/C:Cdc20 mediated degradation of mitotic proteins_Homo sapiens_R-HSA-176409	7
Fatty acid, triacylglycerol, and ketone body metabolism_Homo sapiens_R-HSA-535734	7
Metabolism of lipids and lipoproteins_Homo sapiens_R-HSA-556833	7
DNA Replication Pre-Initiation_Homo sapiens_R-HSA-69002	6
M/G1 Transition_Homo sapiens_R-HSA-68874	6
TGF-beta receptor signaling activates SMADs_Homo sapiens_R-HSA-2173789	6
Regulation of IFNG signaling_Homo sapiens_R-HSA-877312	6
Late Phase of HIV Life Cycle_Homo sapiens_R-HSA-162599	6
Gap-filling DNA repair synthesis and ligation in TC-NER_Homo sapiens_R-HSA-6782210	6
Formation of Incision Complex in GG-NER_Homo sapiens_R-HSA-5696395	6
CLEC7A (Dectin-1) signaling_Homo sapiens_R-HSA-5607764	6
Fcgamma receptor (FCGR) dependent phagocytosis_Homo sapiens_R-HSA-2029480	6
CD28 co-stimulation_Homo sapiens_R-HSA-389356	6
G-protein beta:gamma signalling_Homo sapiens_R-HSA-397795	6
Signaling by NOTCH_Homo sapiens_R-HSA-157118	6
Chromatin organization_Homo sapiens_R-HSA-4839726	6
Chromatin modifying enzymes_Homo sapiens_R-HSA-3247509	6
APC:Cdc20 mediated degradation of cell cycle proteins prior to satisfation of the cell cycle checkpoint_Homo sapiens_R-HSA-179419	6
APC/C:Cdh1 mediated degradation of Cdc20 and other APC/C:Cdh1 targeted proteins in late mitosis/early G1_Homo sapiens_R-HSA-174178	6
Major pathway of rRNA processing in the nucleolus_Homo sapiens_R-HSA-6791226	6
rRNA processing_Homo sapiens_R-HSA-72312	6
G2/M DNA damage checkpoint_Homo sapiens_R-HSA-69473	5
HDR through Homologous Recombination (HRR)_Homo sapiens_R-HSA-5685942	5
Oxidative Stress Induced Senescence_Homo sapiens_R-HSA-2559580	5
Switching of origins to a post-replicative state_Homo sapiens_R-HSA-69052	5
Orc1 removal from chromatin_Homo sapiens_R-HSA-68949	5
Removal of licensing factors from origins_Homo sapiens_R-HSA-69300	5
Regulation of mRNA stability by proteins that bind AU-rich elements_Homo sapiens_R-HSA-450531	5
Dual incision in TC-NER_Homo sapiens_R-HSA-6782135	5
G beta:gamma signalling through PI3Kgamma_Homo sapiens_R-HSA-392451	5
SCF(Skp2)-mediated degradation of p27/p21_Homo sapiens_R-HSA-187577	5
EPH-Ephrin signaling_Homo sapiens_R-HSA-2682334	5
ER-Phagosome pathway_Homo sapiens_R-HSA-1236974	5
Constitutive Signaling by NOTCH1 HD+PEST Domain Mutants_Homo sapiens_R-HSA-2894862	5
Signaling by NOTCH1 in Cancer_Homo sapiens_R-HSA-2644603	5
Signaling by NOTCH1 PEST Domain Mutants in Cancer_Homo sapiens_R-HSA-2644602	5
Constitutive Signaling by NOTCH1 PEST Domain Mutants_Homo sapiens_R-HSA-2644606	5
Signaling by NOTCH1 HD+PEST Domain Mutants in Cancer_Homo sapiens_R-HSA-2894858	5
Cdc20:Phospho-APC/C mediated degradation of Cyclin A_Homo sapiens_R-HSA-174184	5
Degradation of beta-catenin by the destruction complex_Homo sapiens_R-HSA-195253	5
Ribosomal scanning and start codon recognition_Homo sapiens_R-HSA-72702	5
Processing of DNA double-strand break ends_Homo sapiens_R-HSA-5693607	4
Activation of the pre-replicative complex_Homo sapiens_R-HSA-68962	4
PLC beta mediated events_Homo sapiens_R-HSA-112043	4
G-protein mediated events_Homo sapiens_R-HSA-112040	4
Downregulation of TGF-beta receptor signaling_Homo sapiens_R-HSA-2173788	4
Translocation of ZAP-70 to Immunological synapse_Homo sapiens_R-HSA-202430	4
Phosphorylation of CD3 and TCR zeta chains_Homo sapiens_R-HSA-202427	4
Generation of second messenger molecules_Homo sapiens_R-HSA-202433	4
Stabilization of p53_Homo sapiens_R-HSA-69541	4
MAPK targets/ Nuclear events mediated by MAP kinases_Homo sapiens_R-HSA-450282	4
Growth hormone receptor signaling_Homo sapiens_R-HSA-982772	4
Signaling by EGFR in Cancer_Homo sapiens_R-HSA-1643713	4
Epigenetic regulation of gene expression_Homo sapiens_R-HSA-212165	4
The role of GTSE1 in G2/M progression after G2 checkpoint_Homo sapiens_R-HSA-8852276	4
BMAL1:CLOCK,NPAS2 activates circadian gene expression_Homo sapiens_R-HSA-1368108	4
Cell-Cell communication_Homo sapiens_R-HSA-1500931	4
NOTCH1 Intracellular Domain Regulates Transcription_Homo sapiens_R-HSA-2122947	4
Metabolism of non-coding RNA_Homo sapiens_R-HSA-194441	4
snRNP Assembly_Homo sapiens_R-HSA-191859	4
Ubiquitin-dependent degradation of Cyclin D1_Homo sapiens_R-HSA-69229	4
Ubiquitin-dependent degradation of Cyclin D_Homo sapiens_R-HSA-75815	4
Ephrin signaling_Homo sapiens_R-HSA-3928664	4
RNA Polymerase II Pre-transcription Events_Homo sapiens_R-HSA-674695	4
Intrinsic Pathway for Apoptosis_Homo sapiens_R-HSA-109606	4
Transcription of the HIV genome_Homo sapiens_R-HSA-167172	4
Signaling by NOTCH1_Homo sapiens_R-HSA-1980143	4
PI Metabolism_Homo sapiens_R-HSA-1483255	4
APC/C:Cdc20 mediated degradation of Securin_Homo sapiens_R-HSA-174154	4
G alpha (s) signalling events_Homo sapiens_R-HSA-418555	4
HIV Transcription Initiation_Homo sapiens_R-HSA-167161	4
Synthesis of PIPs at the plasma membrane_Homo sapiens_R-HSA-1660499	4
GPCR downstream signaling_Homo sapiens_R-HSA-388396	4
Translation initiation complex formation_Homo sapiens_R-HSA-72649	4
Activation of the mRNA upon binding of the cap-binding complex and eIFs, and subsequent binding to 43S_Homo sapiens_R-HSA-72662	4
Metabolism of amino acids and derivatives_Homo sapiens_R-HSA-71291	4
Formation of the ternary complex, and subsequently, the 43S complex_Homo sapiens_R-HSA-72695	4
Activation of ATR in response to replication stress_Homo sapiens_R-HSA-176187	3
Spry regulation of FGF signaling_Homo sapiens_R-HSA-1295596	3
Constitutive Signaling by Aberrant PI3K in Cancer_Homo sapiens_R-HSA-2219530	3
Telomere C-strand (Lagging Strand) Synthesis_Homo sapiens_R-HSA-174417	3
Amyloid fiber formation_Homo sapiens_R-HSA-977225	3
Interleukin-6 signaling_Homo sapiens_R-HSA-1059683	3
Assembly of the pre-replicative complex_Homo sapiens_R-HSA-68867	3
TP53 Regulates Transcription of DNA Repair Genes_Homo sapiens_R-HSA-6796648	3
Antigen processing-Cross presentation_Homo sapiens_R-HSA-1236975	3
Dual Incision in GG-NER_Homo sapiens_R-HSA-5696400	3
Constitutive Signaling by Ligand-Responsive EGFR Cancer Variants_Homo sapiens_R-HSA-1236382	3
Signaling by Ligand-Responsive EGFR Variants in Cancer_Homo sapiens_R-HSA-5637815	3
Class I MHC mediated antigen processing & presentation_Homo sapiens_R-HSA-983169	3
Negative regulators of RIG-I/MDA5 signaling_Homo sapiens_R-HSA-936440	3
EGFR downregulation_Homo sapiens_R-HSA-182971	3
p53-Independent DNA Damage Response_Homo sapiens_R-HSA-69610	3
p53-Independent G1/S DNA damage checkpoint_Homo sapiens_R-HSA-69613	3
Ubiquitin Mediated Degradation of Phosphorylated Cdc25A_Homo sapiens_R-HSA-69601	3
EPH-ephrin mediated repulsion of cells_Homo sapiens_R-HSA-3928665	3
GLI3 is processed to GLI3R by the proteasome_Homo sapiens_R-HSA-5610785	3
Degradation of GLI2 by the proteasome_Homo sapiens_R-HSA-5610783	3
Activation of NF-kappaB in B cells_Homo sapiens_R-HSA-1169091	3
Degradation of GLI1 by the proteasome_Homo sapiens_R-HSA-5610780	3
Vpu mediated degradation of CD4_Homo sapiens_R-HSA-180534	3
Autodegradation of the E3 ubiquitin ligase COP1_Homo sapiens_R-HSA-349425	3
EPHB-mediated forward signaling_Homo sapiens_R-HSA-3928662	3
Mitochondrial biogenesis_Homo sapiens_R-HSA-1592230	3
Dectin-1 mediated noncanonical NF-kB signaling_Homo sapiens_R-HSA-5607761	3
CDK-mediated phosphorylation and removal of Cdc6_Homo sapiens_R-HSA-69017	3
Transcriptional activation of mitochondrial biogenesis_Homo sapiens_R-HSA-2151201	3
SCF-beta-TrCP mediated degradation of Emi1_Homo sapiens_R-HSA-174113	3
Signaling by EGFRvIII in Cancer_Homo sapiens_R-HSA-5637812	3
Constitutive Signaling by EGFRvIII_Homo sapiens_R-HSA-5637810	3
NIK-->noncanonical NF-kB signaling_Homo sapiens_R-HSA-5676590	3
Regulation of activated PAK-2p34 by proteasome mediated degradation_Homo sapiens_R-HSA-211733	3
Autodegradation of Cdh1 by Cdh1:APC/C_Homo sapiens_R-HSA-174084	3
Vif-mediated degradation of APOBEC3G_Homo sapiens_R-HSA-180585	3
RNA Polymerase II HIV Promoter Escape_Homo sapiens_R-HSA-167162	3
RNA Polymerase II Promoter Escape_Homo sapiens_R-HSA-73776	3
RNA Polymerase II Transcription Initiation And Promoter Clearance_Homo sapiens_R-HSA-76042	3
RNA Polymerase II Transcription Initiation_Homo sapiens_R-HSA-75953	3
RNA Polymerase II Transcription Pre-Initiation And Promoter Opening_Homo sapiens_R-HSA-73779	3
Integrin alphaIIb beta3 signaling_Homo sapiens_R-HSA-354192	3
Myogenesis_Homo sapiens_R-HSA-525793	3
CDO in myogenesis_Homo sapiens_R-HSA-375170	3
Platelet Aggregation (Plug Formation)_Homo sapiens_R-HSA-76009	3
Homologous DNA Pairing and Strand Exchange_Homo sapiens_R-HSA-5693579	2
Presynaptic phase of homologous DNA pairing and strand exchange_Homo sapiens_R-HSA-5693616	2
HDR through Single Strand Annealing (SSA)_Homo sapiens_R-HSA-5685938	2
Gap-filling DNA repair synthesis and ligation in GG-NER_Homo sapiens_R-HSA-5696397	2
Signal transduction by L1_Homo sapiens_R-HSA-445144	2
DNA strand elongation_Homo sapiens_R-HSA-69190	2
Telomere Maintenance_Homo sapiens_R-HSA-157579	2
SUMOylation of DNA damage response and repair proteins_Homo sapiens_R-HSA-3108214	2
DNA Damage Bypass_Homo sapiens_R-HSA-73893	2
Base Excision Repair_Homo sapiens_R-HSA-73884	2
Resolution of Abasic Sites (AP sites)_Homo sapiens_R-HSA-73933	2
PCNA-Dependent Long Patch Base Excision Repair_Homo sapiens_R-HSA-5651801	2
Regulation of TP53 Expression and Degradation_Homo sapiens_R-HSA-6806003	2
Chromosome Maintenance_Homo sapiens_R-HSA-73886	2
Resolution of AP sites via the multiple-nucleotide patch replacement pathway_Homo sapiens_R-HSA-110373	2
Extension of Telomeres_Homo sapiens_R-HSA-180786	2
Regulation of TP53 Degradation_Homo sapiens_R-HSA-6804757	2
Activation of IRF3/IRF7 mediated by TBK1/IKK epsilon_Homo sapiens_R-HSA-936964	2
L1CAM interactions_Homo sapiens_R-HSA-373760	2
TRAF6 mediated IRF7 activation_Homo sapiens_R-HSA-933541	2
Lagging Strand Synthesis_Homo sapiens_R-HSA-69186	2
Deactivation of the beta-catenin transactivating complex_Homo sapiens_R-HSA-3769402	2
MHC class II antigen presentation_Homo sapiens_R-HSA-2132295	2
Extracellular matrix organization_Homo sapiens_R-HSA-1474244	2
SMAD2/SMAD3:SMAD4 heterotrimer regulates transcription_Homo sapiens_R-HSA-2173796	2
Interleukin-6 family signaling_Homo sapiens_R-HSA-6783589	2
Nuclear Events (kinase and transcription factor activation)_Homo sapiens_R-HSA-198725	2
Factors involved in megakaryocyte development and platelet production_Homo sapiens_R-HSA-983231	2
RNA Polymerase I Promoter Clearance_Homo sapiens_R-HSA-73854	2
RNA Polymerase I Transcription_Homo sapiens_R-HSA-73864	2
MAPK6/MAPK4 signaling_Homo sapiens_R-HSA-5687128	2
p75 NTR receptor-mediated signalling_Homo sapiens_R-HSA-193704	2
Downregulation of SMAD2/3:SMAD4 transcriptional activity_Homo sapiens_R-HSA-2173795	2
Positive epigenetic regulation of rRNA expression_Homo sapiens_R-HSA-5250913	2
Post NMDA receptor activation events_Homo sapiens_R-HSA-438064	2
G alpha (z) signalling events_Homo sapiens_R-HSA-418597	2
Antigen activates B Cell Receptor (BCR) leading to generation of second messengers_Homo sapiens_R-HSA-983695	2
HDACs deacetylate histones_Homo sapiens_R-HSA-3214815	2
Signaling by Activin_Homo sapiens_R-HSA-1502540	2
Regulation of TP53 Activity through Acetylation_Homo sapiens_R-HSA-6804758	2
Hh mutants that don't undergo autocatalytic processing are degraded by ERAD_Homo sapiens_R-HSA-5362768	2
Degradation of DVL_Homo sapiens_R-HSA-4641258	2
Diseases associated with the TLR signaling cascade_Homo sapiens_R-HSA-5602358	2
Diseases of Immune System_Homo sapiens_R-HSA-5260271	2
Hh mutants abrogate ligand secretion_Homo sapiens_R-HSA-5387390	2
CDT1 association with the CDC6:ORC:origin complex_Homo sapiens_R-HSA-68827	2
RNA Polymerase II Transcription_Homo sapiens_R-HSA-73857	2
Regulation of Apoptosis_Homo sapiens_R-HSA-169911	2
Hedgehog ligand biogenesis_Homo sapiens_R-HSA-5358346	2
AUF1 (hnRNP D0) binds and destabilizes mRNA_Homo sapiens_R-HSA-450408	2
Degradation of AXIN_Homo sapiens_R-HSA-4641257	2
G alpha (q) signalling events_Homo sapiens_R-HSA-416476	2
Glucose metabolism_Homo sapiens_R-HSA-70326	2
Formation of TC-NER Pre-Incision Complex_Homo sapiens_R-HSA-6781823	2
Cross-presentation of soluble exogenous antigens (endosomes)_Homo sapiens_R-HSA-1236978	2
mRNA Capping_Homo sapiens_R-HSA-72086	2
G alpha (12/13) signalling events_Homo sapiens_R-HSA-416482	2
MyD88 deficiency (TLR2/4)_Homo sapiens_R-HSA-5602498	2
IRAK4 deficiency (TLR2/4)_Homo sapiens_R-HSA-5603041	2
SUMOylation of transcription factors_Homo sapiens_R-HSA-3232118	1
SUMOylation of DNA replication proteins_Homo sapiens_R-HSA-4615885	1
Cellular response to heat stress_Homo sapiens_R-HSA-3371556	1
Regulation of KIT signaling_Homo sapiens_R-HSA-1433559	1
Recognition of DNA damage by PCNA-containing replication complex_Homo sapiens_R-HSA-110314	1
PECAM1 interactions_Homo sapiens_R-HSA-210990	1
Activation of anterior HOX genes in hindbrain development during early embryogenesis_Homo sapiens_R-HSA-5617472	1
Activation of HOX genes during differentiation_Homo sapiens_R-HSA-5619507	1
PI3K Cascade_Homo sapiens_R-HSA-109704	1
LRR FLII-interacting protein 1 (LRRFIP1) activates type I IFN production_Homo sapiens_R-HSA-3134973	1
The role of Nef in HIV-1 replication and disease pathogenesis_Homo sapiens_R-HSA-164952	1
Regulation of cholesterol biosynthesis by SREBP (SREBF)_Homo sapiens_R-HSA-1655829	1
Activation of the AP-1 family of transcription factors_Homo sapiens_R-HSA-450341	1
Regulation of PLK1 Activity at G2/M Transition_Homo sapiens_R-HSA-2565942	1
Rap1 signalling_Homo sapiens_R-HSA-392517	1
Integrin cell surface interactions_Homo sapiens_R-HSA-216083	1
Signaling by PTK6_Homo sapiens_R-HSA-8848021	1
G0 and Early G1_Homo sapiens_R-HSA-1538133	1
Activation of gene expression by SREBF (SREBP)_Homo sapiens_R-HSA-2426168	1
NoRC negatively regulates rRNA expression_Homo sapiens_R-HSA-427413	1
Beta-catenin independent WNT signaling_Homo sapiens_R-HSA-3858494	1
Interleukin-1 signaling_Homo sapiens_R-HSA-446652	1
Negative epigenetic regulation of rRNA expression_Homo sapiens_R-HSA-5250941	1
RMTs methylate histone arginines_Homo sapiens_R-HSA-3214858	1
Hedgehog 'off' state_Homo sapiens_R-HSA-5610787	1
G-protein activation_Homo sapiens_R-HSA-202040	1
ERK/MAPK targets_Homo sapiens_R-HSA-198753	1
Signaling by FGFR1 in disease_Homo sapiens_R-HSA-5655302	1
TRAF3-dependent IRF activation pathway_Homo sapiens_R-HSA-918233	1
TP53 Regulates Transcription of Cell Cycle Genes_Homo sapiens_R-HSA-6791312	1
TNFR2 non-canonical NF-kB pathway_Homo sapiens_R-HSA-5668541	1
Signaling by FGFR in disease_Homo sapiens_R-HSA-1226099	1
TRAF6 mediated NF-kB activation_Homo sapiens_R-HSA-933542	1
APC-Cdc20 mediated degradation of Nek2A_Homo sapiens_R-HSA-179409	1
Neurotransmitter Receptor Binding And Downstream Transmission In The Postsynaptic Cell_Homo sapiens_R-HSA-112314	1
RNA Polymerase I, RNA Polymerase III, and Mitochondrial Transcription_Homo sapiens_R-HSA-504046	1
Antigen processing: Ubiquitination & Proteasome degradation_Homo sapiens_R-HSA-983168	1
Death Receptor Signalling_Homo sapiens_R-HSA-73887	1
Vesicle-mediated transport_Homo sapiens_R-HSA-5653656	1
Regulation of actin dynamics for phagocytic cup formation_Homo sapiens_R-HSA-2029482	1
YAP1- and WWTR1 (TAZ)-stimulated gene expression_Homo sapiens_R-HSA-2032785	1
Negative regulation of MAPK pathway_Homo sapiens_R-HSA-5675221	1
Viral Messenger RNA Synthesis_Homo sapiens_R-HSA-168325	1
ERCC6 (CSB) and EHMT2 (G9a) positively regulate rRNA expression_Homo sapiens_R-HSA-427389	1
IKK complex recruitment mediated by RIP1_Homo sapiens_R-HSA-937041	1
Synthesis of IP3 and IP4 in the cytosol_Homo sapiens_R-HSA-1855204	1
FCERI mediated NF-kB activation_Homo sapiens_R-HSA-2871837	1
Phospholipid metabolism_Homo sapiens_R-HSA-1483257	1
Processing of Capped Intron-Containing Pre-mRNA_Homo sapiens_R-HSA-72203	1
COPI-independent Golgi-to-ER retrograde traffic_Homo sapiens_R-HSA-6811436	1
Regulation of RAS by GAPs_Homo sapiens_R-HSA-5658442	1
Thrombin signalling through proteinase activated receptors (PARs)_Homo sapiens_R-HSA-456926	1
Formation of the beta-catenin:TCF transactivating complex_Homo sapiens_R-HSA-201722	1
APC/C:Cdc20 mediated degradation of Cyclin B_Homo sapiens_R-HSA-174048	1
RNA Polymerase I Transcription Initiation_Homo sapiens_R-HSA-73762	1
RHO GTPases Activate WASPs and WAVEs_Homo sapiens_R-HSA-5663213	1
RAF activation_Homo sapiens_R-HSA-5673000	1
DNA Damage Recognition in GG-NER_Homo sapiens_R-HSA-5696394	1
TAK1 activates NFkB by phosphorylation and activation of IKKs complex_Homo sapiens_R-HSA-445989	1
CREB phosphorylation through the activation of Ras_Homo sapiens_R-HSA-442742	1
HIV Transcription Elongation_Homo sapiens_R-HSA-167169	1
Tat-mediated elongation of the HIV-1 transcript_Homo sapiens_R-HSA-167246	1
Formation of HIV-1 elongation complex containing HIV-1 Tat_Homo sapiens_R-HSA-167200	1
Synthesis of PIPs at the Golgi membrane_Homo sapiens_R-HSA-1660514	1
NR1D1 (REV-ERBA) represses gene expression_Homo sapiens_R-HSA-1368071	1
Formation of HIV elongation complex in the absence of HIV Tat_Homo sapiens_R-HSA-167152	1
RNA Polymerase II Transcription Elongation_Homo sapiens_R-HSA-75955	1
Formation of RNA Pol II elongation complex_Homo sapiens_R-HSA-112382	1
Inositol phosphate metabolism_Homo sapiens_R-HSA-1483249	1
RNA polymerase II transcribes snRNA genes_Homo sapiens_R-HSA-6807505	1
Nephrin interactions_Homo sapiens_R-HSA-373753	1
Regulation of ornithine decarboxylase (ODC)_Homo sapiens_R-HSA-350562	1
GRB2:SOS provides linkage to MAPK signaling for Integrins_Homo sapiens_R-HSA-354194	1
p130Cas linkage to MAPK signaling for integrins_Homo sapiens_R-HSA-372708	1
Cell death signalling via NRAGE, NRIF and NADE_Homo sapiens_R-HSA-204998	1
Assembly of collagen fibrils and other multimeric structures_Homo sapiens_R-HSA-2022090	1
RNA Pol II CTD phosphorylation and interaction with CE_Homo sapiens_R-HSA-167160	1
RNA Pol II CTD phosphorylation and interaction with CE_Homo sapiens_R-HSA-77075	1
Collagen formation_Homo sapiens_R-HSA-1474290	1
Adherens junctions interactions_Homo sapiens_R-HSA-418990	1
Cytochrome P450 - arranged by substrate type_Homo sapiens_R-HSA-211897	1
Collagen biosynthesis and modifying enzymes_Homo sapiens_R-HSA-1650814	1
Striated Muscle Contraction_Homo sapiens_R-HSA-390522	1
Phase 1 - Functionalization of compounds_Homo sapiens_R-HSA-211945	1
Biological oxidations_Homo sapiens_R-HSA-211859	1

## Sheet: S2.B InnateDB Pathways Overrepresented in 63 LTBNets
Pathway	OverRepresented (among top 100 pathways) in number of LTBNets
Immune System	63
Pathways in cancer	63
IL6	62
EPO signaling pathway	61
EPO signaling pathway	61
TGF_beta_Receptor	60
Prolactin	60
VEGF signaling pathway	60
Leptin	60
VEGF signaling pathway	60
JAK STAT pathway and regulation	59
Cytokine Signaling in Immune system	58
IL-7 signaling	58
EGFR1	58
BCR	58
IL3	57
IL4	56
Innate Immune System	56
Chronic myeloid leukemia	56
IL2	53
Prostate cancer	53
TNFalpha	53
Pancreatic cancer	52
Oncostatin_M	50
Signaling by FGFR in disease	50
Signalling by NGF	50
T cell receptor signaling pathway	49
Fc epsilon receptor (FCERI) signaling	49
T cell receptor signaling pathway	49
CD4 T cell receptor signaling	48
TCR	48
Signaling by EGFR in Cancer	47
KitReceptor	47
Chemokine signaling pathway	45
Signaling by SCF-KIT	45
Signaling by EGFR	43
Signaling by Interleukins	43
Toxoplasmosis	43
AndrogenReceptor	42
IL5	41
NGF signalling via TRKA from the plasma membrane	41
Interferon Signaling	39
Signaling by ERBB2	39
Adaptive Immune System	39
TSH	39
Disease	39
Disease	39
Chagas disease (American trypanosomiasis)	38
Osteoclast differentiation	38
Downstream signal transduction	38
Signaling by PDGF	37
Interferon gamma signaling	36
Hemostasis	36
RANKL	36
Neurotrophin signaling pathway	36
ErbB signaling pathway	36
Hepatitis C	35
Signaling by FGFR	33
Signaling events mediated by VEGFR1 and VEGFR2	33
Platelet activation	signaling and aggregation
VEGFA-VEGFR2 Pathway	33
DAP12 signaling	32
Cell cycle	31
Antigen processing and presentation	31
Antigen processing and presentation	31
Cellular responses to stress	30
Signaling by VEGF	30
Colorectal cancer	30
Acute myeloid leukemia	30
Cell Cycle	29
Glioma	29
DAP12 interactions	28
Non-small cell lung cancer	28
Focal adhesion	27
Developmental Biology	27
Il-2 receptor beta chain in t cell activation	27
MAPK signaling pathway	27
IL12-mediated signaling events	26
Toll-like receptor signaling pathway	26
Alpha6Beta4Integrin	26
Leishmaniasis	25
Toll-Like Receptors Cascades	25
Toll Like Receptor 4 (TLR4) Cascade	25
Activated TLR4 signalling	25
IL2-mediated signaling events	25
BCR signaling pathway	25
Signaling by ERBB4	24
MyD88-independent cascade	24
TRIF-mediated TLR3/TLR4 signaling	24
Toll Like Receptor 3 (TLR3) Cascade	24
Interferon alpha/beta signaling	23
MyD88:Mal cascade initiated on plasma membrane	23
Toll Like Receptor TLR6:TLR2 Cascade	23
Fc epsilon RI signaling pathway	23
Cell Cycle	Mitotic
IL11	22
Interleukin-3	5 and GM-CSF signaling
Fc-epsilon receptor I signaling in mast cells	22
Downstream signaling of activated FGFR	21
Regulation of nuclear SMAD2/3 signaling	21
Apoptosis	21
Apoptosis	21
Cellular Senescence	20
PDGFR-beta signaling pathway	20
Signaling by the B Cell Receptor (BCR)	19
PDGF signaling pathway	19
Glucocorticoid receptor regulatory network	18
Toll Like Receptor 9 (TLR9) Cascade	18
MyD88 dependent cascade initiated on endosome	18
Toll Like Receptor 7/8 (TLR7/8) Cascade	18
TCR signaling in naive CD4+ T cells	18
Keratinocyte differentiation	18
Endometrial cancer	18
Signal Transduction	17
TCR signaling	17
Toll Like Receptor 2 (TLR2) Cascade	17
B cell receptor signaling pathway	17
Renal cell carcinoma	17
Signal Transduction	17
IL6-mediated signaling events	16
TRAF6 mediated induction of NFkB and MAP kinases upon TLR7/8 or 9 activation	16
Toll Like Receptor TLR1:TLR2 Cascade	16
Interleukin-2 signaling	16
MyD88 cascade initiated on plasma membrane	16
Toll Like Receptor 10 (TLR10) Cascade	16
Toll Like Receptor 5 (TLR5) Cascade	16
TGF-beta signaling	16
Signaling events mediated by Stem cell factor receptor (c-Kit)	16
Signaling events mediated by Hepatocyte Growth Factor Receptor (c-Met)	16
Mitotic G1-G1/S phases	15
FGF signaling pathway	15
Progesterone-mediated oocyte maturation	15
FGF signaling pathway	15
Signaling events mediated by HDAC Class I	14
Signaling events regulated by Ret tyrosine kinase	14
Natural killer cell mediated cytotoxicity	14
Costimulation by the CD28 family	14
Melanoma	13
Loss of Function of SMAD2/3 in Cancer	13
Loss of Function of SMAD4 in Cancer	13
Loss of Function of TGFBR1 in Cancer	13
Small cell lung cancer	13
Angiopoietin receptor Tie2-mediated signaling	13
TGF-beta signaling pathway	13
TCR signaling in naive CD8+ T cells	13
Regulation of retinoblastoma protein	13
Insulin signaling pathway	13
Insulin signaling pathway	13
S Phase	12
AP-1 transcription factor network	12
Loss of Function of TGFBR2 in Cancer	12
SMAD2/3 MH2 Domain Mutants in Cancer	12
SMAD2/3 Phosphorylation Motif Mutants in Cancer	12
Downstream signaling events of B Cell Receptor (BCR)	12
GPVI-mediated activation cascade	12
IGF1 pathway	12
G1/S Transition	11
Jak-STAT signaling pathway	11
Regulation of Telomerase	11
Allograft rejection	11
SMAD4 MH2 Domain Mutants in Cancer	11
Signaling by TGF-beta Receptor Complex	11
Signaling by TGF-beta Receptor Complex in Cancer	11
TGFBR1 KD Mutants in Cancer	11
TGFBR1 LBD Mutants in Cancer	11
TGFBR2 Kinase Domain Mutants in Cancer	11
TGFBR2 MSI Frameshift Mutants in Cancer	11
Bladder cancer	11
Adherens junction	11
IGF1 signaling pathway	11
Viral myocarditis	11
E2F transcription factor network	10
Downstream TCR signaling	10
Igf-1 signaling pathway	10
ATF-2 transcription factor network	10
The information processing pathway at the ifn beta enhancer	10
Mapkinase signaling pathway	10
ErbB1 downstream signaling	10
Eukaryotic Translation Termination	10
Peptide chain elongation	10
Cytokine-cytokine receptor interaction	9
SHP2 signaling	9
CXCR4-mediated signaling events	9
IL23-mediated signaling events	9
Cell Cycle Checkpoints	9
Chemokine receptors bind chemokines	9
Influence of ras and rho proteins on g1 to s transition	9
MAP kinase activation in TLR cascade	9
IL27-mediated signaling events	9
IL2 signaling events mediated by PI3K	9
M Phase	9
Retinoic acid receptors-mediated signaling	9
Notch	9
GnRH signaling pathway	9
Adipocytokine signaling pathway	9
Axon guidance	9
Insulin receptor signaling	9
Axon guidance	9
Nuclear Receptor transcription pathway	9
Viral mRNA Translation	9
Eukaryotic Translation Elongation	9
IL9	8
Validated targets of C-MYC transcriptional repression	8
Graft-versus-host disease	8
Integrins in angiogenesis	8
LPA receptor mediated events	8
Bioactive peptide induced signaling pathway	8
Notch-mediated HES/HEY network	8
Tpo signaling pathway	8
Mitotic Prometaphase	8
EPHB forward signaling	8
Mitotic Anaphase	8
Mitotic Metaphase and Anaphase	8
Separation of Sister Chromatids	8
Gene Expression	8
Nonsense Mediated Decay (NMD) independent of the Exon Junction Complex (EJC)	8
L13a-mediated translational silencing of Ceruloplasmin expression	8
GTP hydrolysis and joining of the 60S ribosomal subunit	8
Cap-dependent Translation Initiation	8
Eukaryotic Translation Initiation	8
Translation	8
DNA Replication	7
Senescence-Associated Secretory Phenotype (SASP)	7
RIG-I/MDA5 mediated induction of IFN-alpha/beta pathways	7
TWEAK	7
Type I diabetes mellitus	7
Circadian Clock	7
Inhibition of cellular proliferation by gleevec	7
Cyclin A:Cdk2-associated events at S phase entry	7
Integrin signaling pathway	7
Integrin signaling pathway	7
C-MYB transcription factor network	7
Hiv-1 nef: negative effector of fas and tnf	7
Influenza Life Cycle	7
Influenza Infection	7
Influenza Viral RNA Transcription and Replication	7
Nonsense Mediated Decay (NMD) enhanced by the Exon Junction Complex (EJC)	7
Nonsense-Mediated Decay (NMD)	7
Formation of a pool of free 40S subunits	7
Synthesis of DNA	6
IL12 signaling mediated by STAT4	6
IFN-gamma pathway	6
Regulation of signaling by CBL	6
Signaling events mediated by TCPTP	6
Direct p53 effectors	6
Signaling events mediated by PTP1B	6
HIV Infection	6
Regulation of actin cytoskeleton	6
Fc gamma R-mediated phagocytosis	6
Ceramide signaling pathway	6
Links between pyk2 and map kinases	6
Ceramide signaling pathway	6
Regulation of lipid metabolism by Peroxisome proliferator-activated receptor alpha (PPARalpha)	6
SRP-dependent cotranslational protein targeting to membrane	6
Ribosome	6
BARD1 signaling events	5
Antiviral mechanism by IFN-stimulated genes	5
ISG15 antiviral mechanism	5
DNA Replication Pre-Initiation	5
M/G1 Transition	5
Osteopontin-mediated events	5
Cell cycle: g1/s check point	5
Presenilin action in Notch and Wnt signaling	5
Pdgf signaling pathway	5
TSLP	5
Role of mef2d in t-cell apoptosis	5
HIV Life Cycle	5
Wnt signaling pathway	5
Shigellosis	5
Downstream signaling in naive CD8+ T cells	5
IL1	5
TGF-beta receptor signaling	5
Oocyte meiosis	5
Bacterial invasion of epithelial cells	5
Platelet degranulation	5
Hematopoietic cell lineage	5
Wnt signaling pathway	5
Response to elevated platelet cytosolic Ca2+	5
Validated nuclear estrogen receptor alpha network	5
Role of erbb2 in signal transduction and oncology	5
Cyclin E associated events during G1/S transition	5
Vegf hypoxia and angiogenesis	5
RORA activates circadian gene expression	5
EPH-ephrin mediated repulsion of cells	5
APC/C-mediated degradation of cell cycle proteins	5
Regulation of mitotic cell cycle	5
Mechanism of gene regulation by peroxisome proliferators via ppara	5
Angiotensin ii mediated activation of jnk pathway via pyk2 dependent signaling	5
G alpha (i) signalling events	5
Wnt signaling pathway	5
Control of gene expression by vitamin d receptor	5
Caspase Cascade in Apoptosis	5
EPH-Ephrin signaling	5
Intrinsic Pathway for Apoptosis	5
EPHB-mediated forward signaling	5
APC/C:Cdh1 mediated degradation of Cdc20 and other APC/C:Cdh1 targeted proteins in late mitosis/early G1	5
Ephrin signaling	5
Resolution of Sister Chromatid Cohesion	5
DNA Repair	4
Atm signaling pathway	4
Signaling events mediated by HDAC Class II	4
Lck and fyn tyrosine kinases in initiation of tcr activation	4
TGF-beta receptor signaling activates SMADs	4
Constitutive PI3K/AKT Signaling in Cancer	4
GAB1 signalosome	4
PDGFR-alpha signaling pathway	4
The co-stimulatory signal during t-cell activation	4
Staphylococcus aureus infection	4
PI3K/AKT activation	4
p73 transcription factor network	4
PI-3K cascade	4
PI3K events in ERBB2 signaling	4
PI3K events in ERBB4 signaling	4
PI3K/AKT Signaling in Cancer	4
PIP3 activates AKT signaling	4
p53 pathway	4
Oxidative Stress Induced Senescence	4
Signaling by Leptin	4
Regulation of DNA replication	4
B cell receptor signaling	4
G1/S DNA Damage Checkpoints	4
GMCSF-mediated signaling events	4
FCERI mediated MAPK activation	4
Regulation of mRNA stability by proteins that bind AU-rich elements	4
deactivation of the beta-catenin transactivating complex	4
Antigen processing-Cross presentation	4
HGF signaling pathway	4
p53-Dependent G1 DNA Damage Response	4
p53-Dependent G1/S DNA damage checkpoint	4
CD28 co-stimulation	4
FBXW7 Mutants and NOTCH1 in Cancer	4
Signaling by NOTCH	4
Signaling by NOTCH1	4
Signaling by NOTCH1 HD Domain Mutants in Cancer	4
Signaling by NOTCH1 HD+PEST Domain Mutants in Cancer	4
Signaling by NOTCH1 PEST Domain Mutants in Cancer	4
Signaling by NOTCH1 in Cancer	4
Signaling by NOTCH1 t(7;9)(NOTCH1:M1580_K2555) Translocation Mutant	4
G beta:gamma signalling through PI3Kgamma	4
Regulation of nuclear beta catenin signaling and target gene transcription	4
HIV-1 Nef: Negative effector of Fas and TNF-alpha	4
Signaling by NOTCH	4
G-protein beta:gamma signalling	4
Regulation of APC/C activators between G1/S and early anaphase	4
NOTCH1 Intracellular Domain Regulates Transcription	4
Posttranslational regulation of adherens junction stability and dissassembly	4
SCF(Skp2)-mediated degradation of p27/p21	4
Fc epsilon receptor i signaling in mast cells	4
Constitutive Signaling by NOTCH1 HD+PEST Domain Mutants	4
Constitutive Signaling by NOTCH1 PEST Domain Mutants	4
PPARA activates gene expression	4
FBXW7 Mutants and NOTCH1 in Cancer	4
Signaling by NOTCH1	4
Signaling by NOTCH1 HD Domain Mutants in Cancer	4
Signaling by NOTCH1 HD+PEST Domain Mutants in Cancer	4
Signaling by NOTCH1 PEST Domain Mutants in Cancer	4
Signaling by NOTCH1 in Cancer	4
Signaling by NOTCH1 t(7;9)(NOTCH1:M1580_K2555) Translocation Mutant	4
AMER1 mutants destabilize the destruction complex	4
APC truncation mutants are not K63 polyubiquitinated	4
APC truncation mutants have impaired AXIN binding	4
AXIN missense mutants destabilize the destruction complex	4
AXIN mutants destabilize the destruction complex	activating WNT signaling
Degradation of beta-catenin by the destruction complex	4
S33 mutants of beta-catenin aren't phosphorylated	4
S37 mutants of beta-catenin aren't phosphorylated	4
S45 mutants of beta-catenin aren't phosphorylated	4
T41 mutants of beta-catenin aren't phosphorylated	4
TCF7L2 mutants don't bind CTBP	4
deletions in the AMER1 gene destabilize the destruction complex	4
deletions in the AXIN genes in hepatocellular carcinoma result in elevated WNT signaling	4
misspliced GSK3beta mutants stabilize beta-catenin	4
phosphorylation site mutants of CTNNB1 are not targeted to the proteasome by the destruction complex	4
truncated APC mutants destabilize the destruction complex	4
IL4-mediated signaling events	3
Activation of ATR in response to replication stress	3
G2/M Checkpoints	3
Activation of the pre-replicative complex	3
p53 signaling pathway	3
Hypoxia and p53 in the cardiovascular system	3
Activation of csk by camp-dependent protein kinase inhibits signaling through the t cell receptor	3
Signaling events mediated by focal adhesion kinase	3
Cellular response to heat stress	3
Opioid Signalling	3
Primary immunodeficiency	3
Autoimmune thyroid disease	3
Wnt	3
Late Phase of HIV Life Cycle	3
Coregulation of Androgen receptor activity	3
Regulation of Androgen receptor activity	3
Orc1 removal from chromatin	3
Switching of origins to a post-replicative state	3
Amoebiasis	3
RNF mutants show enhanced WNT signaling and proliferation	3
TCF dependent signaling in response to WNT	3
XAV939 inhibits tankyrase	stabilizing AXIN
misspliced LRP5 mutants have enhanced beta-catenin-dependent signaling	3
FOXM1 transcription factor network	3
Removal of licensing factors from origins	3
IL2 signaling events mediated by STAT5	3
Nfkb activation by nontypeable hemophilus influenzae	3
RIG-I-like receptor signaling pathway	3
Malaria	3
Signaling by Wnt	3
Signaling by WNT in cancer	3
Nucleotide excision repair	3
BMP2 signaling	3
Peptide ligand-binding receptors	3
mTOR signaling pathway	3
VEGFR1 specific signals	3
Phosphatidylinositol signaling system	3
Inositol phosphate metabolism	3
Transcriptional regulation of white adipocyte differentiation	3
Stabilization of p53	3
ID	3
ER-Phagosome pathway	3
Bcr signaling pathway	3
REV-ERBA represses gene expression	3
Activation of NF-kappaB in B cells	3
Ubiquitin-dependent degradation of Cyclin D	3
Ubiquitin-dependent degradation of Cyclin D1	3
Signaling by Activin	3
Inositol phosphate metabolism	3
TNFR1 signaling pathway	3
mTOR signaling pathway	3
PI Metabolism	3
Transcription of the HIV genome	3
HIV Transcription Initiation	3
RNA Polymerase II HIV Promoter Escape	3
RNA Polymerase II Promoter Escape	3
RNA Polymerase II Transcription Initiation	3
RNA Polymerase II Transcription Initiation And Promoter Clearance	3
RNA Polymerase II Transcription Pre-Initiation And Promoter Opening	3
formation of the beta-catenin:TCF transactivating complex	3
CDO in myogenesis	3
Myogenesis	3
Inositol phosphate metabolism	3
Integrin alphaIIb beta3 signaling	3
Platelet Aggregation (Plug Formation)	3
PPAR signaling pathway	3
Ribosomal scanning and start codon recognition	3
Translation initiation complex formation	3
Activation of the mRNA upon binding of the cap-binding complex and eIFs	and subsequent binding to 43S
ATR signaling pathway	2
DNA replication	2
FSH	2
Meiosis	2
DNA strand elongation	2
SOS-mediated signalling	2
Urokinase-type plasminogen activator (uPA) and uPAR-mediated signaling	2
Telomere C-strand (Lagging Strand) Synthesis	2
Extension of Telomeres	2
IRS-related events triggered by IGF1R	2
IGF1R signaling cascade	2
Signaling by Type 1 Insulin-like Growth Factor 1 Receptor (IGF1R)	2
IRS-mediated signalling	2
Role of LAT2/NTAL/LAB on calcium mobilization	2
Gap-filling DNA repair synthesis and ligation in GG-NER	2
Gap-filling DNA repair synthesis and ligation in TC-NER	2
PD-1 signaling	2
Repair synthesis for gap-filling by DNA polymerase in TC-NER	2
Repair synthesis of patch ~27-30 bases long by DNA polymerase	2
Aurora A signaling	2
Signalling to RAS	2
Lagging Strand Synthesis	2
Cyclin D associated events in G1	2
G1 Phase	2
Assembly of the pre-replicative complex	2
Global Genomic NER (GG-NER)	2
Insulin Pathway	2
Fcgamma receptor (FCGR) dependent phagocytosis	2
Generation of second messenger molecules	2
Intestinal immune network for IgA production	2
Negative regulators of RIG-I/MDA5 signaling	2
E-cadherin signaling in the nascent adherens junction	2
Trefoil factors initiate mucosal healing	2
Processive synthesis on the lagging strand	2
Nucleotide Excision Repair	2
Thyroid cancer	2
Sprouty regulation of tyrosine kinase signals	2
Degradation of GLI2 by the proteasome	2
GLI3 is processed to GLI3R by the proteasome	2
Non-integrin membrane-ECM interactions	2
Asthma	2
Ubiquitin Mediated Degradation of Phosphorylated Cdc25A	2
p53-Independent DNA Damage Response	2
p53-Independent G1/S DNA damage checkpoint	2
Beta1 integrin cell surface interactions	2
NCAM signaling for neurite out-growth	2
Ctcf: first multivalent nuclear factor	2
Beta3 integrin cell surface interactions	2
Extracellular matrix organization	2
Integrin cell surface interactions	2
RNA Polymerase I Promoter Clearance	2
Degradation of GLI1 by the proteasome	2
Autodegradation of the E3 ubiquitin ligase COP1	2
Vpu mediated degradation of CD4	2
Asymmetric localization of PCP proteins	2
Internalization of ErbB1	2
Regulation of actin dynamics for phagocytic cup formation	2
Fas signaling pathway	2
CDK-mediated phosphorylation and removal of Cdc6	2
Activation of APC/C and APC/C:Cdc20 mediated degradation of mitotic proteins	2
RNA Polymerase II Pre-transcription Events	2
p75 NTR receptor-mediated signalling	2
p75(NTR)-mediated signaling	2
Egf signaling pathway	2
ECM-receptor interaction	2
CDT1 association with the CDC6:ORC:origin complex	2
Hh ligand biogenesis disease	2
APC/C:Cdc20 mediated degradation of mitotic proteins	2
Regulation of activated PAK-2p34 by proteasome mediated degradation	2
truncations of AMER1 destabilize the destruction complex	2
Autodegradation of Cdh1 by Cdh1:APC/C	2
Apoptotic signaling in response to dna damage	2
Vif-mediated degradation of APOBEC3G	2
Synthesis of PIPs at the plasma membrane	2
ECM proteoglycans	2
APC/C:Cdc20 mediated degradation of Securin	2
AUF1 (hnRNP D0) destabilizes mRNA	2
degradation of AXIN	2
Degradation of the extracellular matrix	2
Collagen degradation	2
Basal transcription factors	2
Platelet amyloid precursor protein pathway	2
Endogenous TLR signaling	2
Proteasome	2
G alpha (s) signalling events	2
Assembly of collagen fibrils and other multimeric structures	2
Metabolism of lipids and lipoproteins	2
Collagen formation	2
NCAM1 interactions	2
Collagen biosynthesis and modifying enzymes	2
Protein digestion and absorption	2
Sumoylation by RanBP2 regulates transcriptional repression	1
IL-7	1
Cytosolic sensors of pathogen-associated DNA	1
PLC beta mediated events	1
G-protein mediated events	1
Atypical NF-kappaB pathway	1
Il 4 signaling pathway	1
Telomere Maintenance	1
Role of brca1 brca2 and atr in cancer susceptibility	1
ATM pathway	1
Chromosome Maintenance	1
Downregulation of TGF-beta receptor signaling	1
BMP receptor signaling	1
GPCR signaling	1
Insulin receptor signalling cascade	1
IRS-related events	1
Erk and pi-3 kinase are necessary for collagen binding in corneal epithelia	1
Prolonged ERK activation events	1
Melanogenesis	1
Translocation of ZAP-70 to Immunological synapse	1
Transcription factor creb and its extracellular signals	1
Systemic lupus erythematosus	1
SHC-related events	1
SHC-related events triggered by IGF1R	1
Mitotic G2-G2/M phases	1
Purine metabolism	1
Signalling to ERKs	1
Frs2-mediated activation	1
GRB2 events in EGFR signaling	1
L1CAM interactions	1
Pathogenic Escherichia coli infection	1
SHC1 events in EGFR signaling	1
TRAF6 mediated IRF7 activation	1
G2/M Transition	1
Phospholipids as signalling intermediaries	1
Calcineurin-regulated NFAT-dependent transcription in lymphocytes	1
Human cytomegalovirus and map kinase pathways	1
Signaling by Insulin receptor	1
Nectin adhesion pathway	1
Signal transduction through il1r	1
Leukocyte transendothelial migration	1
MAPK targets/ Nuclear events mediated by MAP kinases	1
SMAD2/SMAD3:SMAD4 heterotrimer regulates transcription	1
Amyloids	1
Activation of the AP-1 family of transcription factors	1
Role of erk5 in neuronal survival pathway	1
GRB2 events in ERBB2 signaling	1
Cadmium induces dna synthesis and proliferation in macrophages	1
The igf-1 receptor and longevity	1
ErbB2/ErbB3 signaling events	1
SHC1 events in ERBB2 signaling	1
Transcriptional activity of SMAD2/SMAD3:SMAD4 heterotrimer	1
E-cadherin signaling in keratinocytes	1
Cyclins and cell cycle regulation	1
Transcription-coupled NER (TC-NER)	1
N-cadherin signaling events	1
Purine nucleotides nucleosides metabolism	1
IL1-mediated signaling events	1
EGFR downregulation	1
Role of egf receptor transactivation by gpcrs in cardiac hypertrophy	1
G0 and Early G1	1
Purine metabolism	1
Removal of the Flap Intermediate	1
Epigenetic regulation of gene expression	1
Regulation of cholesterol biosynthesis by SREBP (SREBF)	1
Long-term potentiation	1
Hedgehog 'off' state	1
Interleukin-1 signaling	1
Factors involved in megakaryocyte development and platelet production	1
Activation of gene expression by SREBF (SREBP)	1
TAK1 activates NFkB by phosphorylation and activation of IKKs complex	1
Signaling by Hedgehog	1
KSRP destabilizes mRNA	1
RNA transport	1
Aurora B signaling	1
Negative epigenetic regulation of rRNA expression	1
Type II diabetes mellitus	1
RNA Polymerase I Transcription	1
Toll-like receptor pathway	1
Dual incision reaction in GG-NER	1
Formation of incision complex in GG-NER	1
Nf-kb signaling pathway	1
Nfat and hypertrophy of the heart	1
Notch signaling pathway	1
G alpha (z) signalling events	1
HDACs deacetylate histones	1
RNA Polymerase I	RNA Polymerase III
Mitochondrial biogenesis	1
Transcriptional activation of mitochondrial biogenesis	1
SCF-beta-TrCP mediated degradation of Emi1	1
Alk in cardiac myocytes	1
Chromatin modifying enzymes	1
Chromatin organization	1
Role of mal in rho-mediated activation of srf	1
Viral Messenger RNA Synthesis	1
degradation of DVL	1
Antigen activates B Cell Receptor (BCR) leading to generation of second messengers	1
Notch signaling pathway	1
Regulation of Apoptosis	1
Erk1/erk2 mapk signaling pathway	1
Hedgehog ligand biogenesis	1
Processing-defective Hh variants abrogate ligand secretion	1
Class A/1 (Rhodopsin-like receptors)	1
RNA Polymerase I Transcription Initiation	1
Phospholipid metabolism	1
Ras signaling pathway	1
RNA Polymerase II Transcription	1
Fatty acid	triacylglycerol
Metabolism of non-coding RNA	1
snRNP Assembly	1
Cross-presentation of soluble exogenous antigens (endosomes)	1
Regulation of ornithine decarboxylase (ODC)	1
mRNA Capping	1
GPCR ligand binding	1
Muscle contraction	1
RNA Pol II CTD phosphorylation and interaction with CE	1
RNA Pol II CTD phosphorylation and interaction with CE	1
Signaling by GPCR	1
Notch signaling pathway	1
Glutathione metabolism	1
Generic Transcription Pathway	1
Glycerolipid metabolism	1

## Sheet: S2.C Overrepresented pathways from InnateDB in pooled frequency based LTB top perturbed network 
Pathway Name	-log10 (P value)	Source Name	Gene Symbols
Cytokine Signaling in Immune system	58.2353	REACTOME	ADAR; B2M; BTRC; CAMK2B; CAMK2D; CBL; CD44; CDK1; CIITA; CRKL; EGR1; EIF2AK2; FYN; GBP1; GBP2; HCK; HLA-A; HLA-B; HLA-C; HLA-DQA1; HLA-DRA; HLA-DRB1; HLA-DRB5; HRAS; IFI30; IFIT1; IFIT2; IFIT3; IFITM1; IFNG; IKBKB; IKBKG; IL1B; IL2RA; IL6ST; IRF1; IRF2; IRF3; IRF4; IRF5; IRF6; IRF7; IRF8; IRS1; IRS2; ISG15; JAK1; JAK2; KRAS; LCK; LYN; MAP3K7; MAPK1; MAPK3; MX1; MX2; MYD88; NCAM1; NEDD4; NFKB1; NF…
Immune System	53.2111	REACTOME	ABI2; ABL1; ACTB; ADAR; ADCY2; AIM2; AKT1; AKT2; AKT3; APP; ATF2; B2M; BAD; BCL2; BCL2L1; BTK; BTRC; C4BPA; CALM1; CALR; CAMK2B; CAMK2D; CASP8; CBL; CBLB; CCR2; CD36; CD3D; CD3E; CD4; CD44; CD74; CD86; CDC20; CDC42; CDH1; CDK1; CDKN1A; CDKN1B; CIITA; CREB1; CREBBP; CRKL; CSK; CTNNB1; CTSD; CTSS; EGF; EGR1; EIF2AK2; EP300; ERBB2; FGF2; FGR; FOS; FYN; FZR1; GBP1; GBP2; GSK3B; HBEGF; HCK; HLA-A; HLA…
Pathways in cancer	49.7711	KEGG	ABL1; AKT1; AKT2; AKT3; AR; ARAF; AXIN1; BAD; BAX; BCL2; BCL2L1; BCR; BMP2; BRAF; CASP3; CASP8; CBL; CBLB; CCND1; CCNE1; CDC42; CDH1; CDK2; CDK4; CDK6; CDKN1A; CDKN1B; CREBBP; CRKL; CTNNB1; E2F3; EGF; EP300; ERBB2; ETS1; FGF2; FOS; GRB2; GSK3B; HDAC1; HDAC2; HIF1A; HRAS; HSP90AA1; IGF1R; IKBKB; IKBKG; IL8; ITGAV; ITGB1; JAK1; JUN; KRAS; MAPK1; MAPK3; MAPK9; MAX; MDM2; MMP2; MMP9; MYC; NFKB1; NFKB…
TGF_beta_Receptor	46.7988	NETPATH	AKT1; AR; ATF2; ATF3; AXIN1; BRCA1; BTRC; CAMK2B; CAMK2D; CAV1; CCNB2; CCND1; CCNE1; CD44; CDK1; CDK2; CDK4; CDK6; CDKN1A; CREBBP; CSNK1G2; CTCF; CTNNB1; DAXX; E2F4; EP300; ETS1; EWSR1; FOS; FZR1; GRB2; GSK3B; HDAC1; HGS; HSPA8; IKBKB; ITGB1; JUN; JUNB; JUND; MAP3K7; MAPK1; MAPK14; MAPK3; MEF2A; MYC; NCOA1; NFKB1; NFKBIA; NFYA; NFYB; NFYC; PDPK1; PIAS1; PIAS2; PIK3CA; PIK3R1; PIK3R2; PML; PTK2; P…
IL6	45.2827	NETPATH	AKT1; AR; BAD; BMX; BTK; CBL; CD40; CDK5; CDK9; CEBPB; CREBBP; DAXX; EP300; ERBB2; FES; FGR; FOS; FYN; GRB2; GSK3B; HCK; HDAC1; HRAS; HSP90AA1; IL6ST; JAK1; JAK2; JUN; LYN; MAP3K7; MAPK1; MAPK14; MAPK3; NCOA1; NFKB1; NFKBIA; PIK3R1; PIK3R2; PLCG1; PRKCD; PTK2; PTK2B; PTPN11; PXN; RAC1; RB1; RPS6KA2; RPS6KB1; SHC1; SOCS3; SOS1; STAT1; STAT3; STAT5A; STAT5B; TYK2; VAV1;
IL4	44.4186	NETPATH	AKT1; ATF2; BAD; BCL2L1; BTK; CBL; CD40; CEBPB; CREBBP; CXCR4; EP300; ETS1; FES; FYN; GRB2; IKBKB; IL4; IRS1; IRS2; JAK1; JAK2; LCK; MAPK1; MAPK14; MAPK3; NCOA3; NFKB1; NFKBIA; PIK3CA; PIK3CD; PIK3R1; PIK3R2; PLCG1; PRKCD; PRKCZ; PTK2; PTPN11; PTPN6; RASA1; RELA; RPS6KB1; SHC1; SOCS1; SOCS3; SOS1; SPI1; STAT1; STAT3; STAT5A; STAT5B; STAT6; SYK; TYK2;
Prolactin	43.2995	NETPATH	AKT1; BRAF; BTRC; CBL; CCND1; CD3E; CREBBP; CTSD; EP300; ERBB2; FLNA; FOS; FYN; GRB2; GSK3B; HRAS; IRS1; IRS2; ITGB1; JAK1; JAK2; JUN; LYN; MAPK1; MAPK14; MAPK3; MAPK7; MAPK9; MYC; NCK1; NEK3; NFKB1; NFKBIA; PIK3CA; PIK3R1; PIK3R2; PRKCD; PTK2; PTPN11; PTPN1; PTPN6; PXN; RAF1; RB1; RELA; RPS6KA2; RPS6KB1; SHC1; SOCS1; SOCS3; SOS1; SRC; STAT1; STAT3; STAT5A; STAT5B; TYK2; VAV1; YWHAG; YWHAZ; ZAP70;
EPO signaling pathway	43.2691	INOH	ACVR1; ACVR1B; AKT1; AKT2; AKT3; ARAF; BAD; BMPR2; BRAF; BTK; CAMK2B; CAMK2D; CCNH; CDK1; CDK2; CDK3; CDK4; CDK5; CDK6; CDK7; CDK9; CSK; CSNK1D; CSNK1E; CSNK1G2; FYN; GRK5; GRK6; GSK3B; IGF1R; IKBKB; JAK1; JAK2; LCK; MAP3K5; MAP3K7; MAPK1; MAPK14; MAPK3; MAPK7; MAPK9; MNAT1; NTRK1; PAK2; PAK4; PDGFRB; PDPK1; PIK3CA; PIK3CD; PIK3R1; PIK3R2; PLK1; PRKACA; PRKACB; PRKACG; PRKAR1A; PRKCA; PRKCD; PRKC…
EGFR1	41.6067	NETPATH	ABL1; ACTB; ACTN4; AKT1; ALB; APP; ARAF; ASAP3; BAD; BCL2; BRAF; CALM1; CAV1; CBL; CBLB; CDC42; CDH1; CDK1; CDK2; CDK5; CDKN3; CEBPB; CREB1; CRKL; CSK; CTNND1; CTTN; DYRK1B; DYRK4; EGF; EPHA4; EPHB1; ERBB2; FOS; FYN; GRB10; GRB2; GSK3B; GSN; HDAC1; HGS; HIPK2; HRAS; IRS2; ITGB1; JAK1; JAK2; JUN; JUND; KRAS; LCK; LYN; MAPK1; MAPK14; MAPK3; MAPK7; MAPK9; MYC; NCK1; NCK2; NCOA3; NEDD4; NFKB1; PDGFRB…
IL-7 signaling	41.4473	INOH	ACVR1; ACVR1B; AKT1; AKT2; AKT3; ARAF; BAD; BMPR2; BRAF; BTK; CAMK2B; CAMK2D; CCNH; CDK1; CDK2; CDK3; CDK4; CDK5; CDK6; CDK7; CDK9; CSK; CSNK1D; CSNK1E; CSNK1G2; FYN; GRK5; GRK6; GSK3B; IGF1R; IKBKB; JAK1; JAK2; LCK; MAP3K5; MAP3K7; MAPK1; MAPK14; MAPK3; MAPK7; MAPK9; MNAT1; NTRK1; PAK2; PAK4; PDGFRB; PDPK1; PIK3CA; PIK3CD; PIK3R1; PIK3R2; PLK1; PRKACA; PRKACB; PRKACG; PRKAR1A; PRKCA; PRKCD; PRKC…
JAK STAT pathway and regulation	40.9713	INOH	ACVR1; ACVR1B; AKT1; AKT2; AKT3; ARAF; BMPR2; BRAF; BTK; CAMK2B; CAMK2D; CCNH; CDK1; CDK2; CDK3; CDK4; CDK5; CDK6; CDK7; CDK9; CSK; CSNK1D; CSNK1E; CSNK1G2; CXCR2; FYN; GRB2; GRK5; GRK6; GSK3B; HRAS; IFNG; IGF1R; IKBKB; IL12A; IL12RB1; IL1B; IL2RA; IL4; IL6ST; IL8; JAK1; JAK2; KRAS; LCK; MAP3K5; MAP3K7; MAPK1; MAPK14; MAPK3; MAPK7; MAPK9; MNAT1; NTRK1; PAK2; PAK4; PDGFRB; PDPK1; PLK1; PRKACA; PRK…
IL3	40.1812	NETPATH	AKT1; ATF2; BAD; BAX; BCL2; BCL2L1; CBL; CREB1; CRKL; FES; FYN; GATA1; GATA2; GNB2L1; GRB2; GSK3B; HCK; HRAS; JAK1; JAK2; LCK; LYN; MAPK1; MAPK14; MAPK3; NFKB1; PIK3CD; PIK3R1; PIK3R2; PRKACA; PRKCA; PTK2; PTPN11; PTPN6; PXN; RAF1; RARA; RB1; RXRA; SHC1; SOCS3; SOS1; SRC; STAT3; STAT5A; STAT5B; SYK; TYK2; VAV1; VCL; YWHAB; YWHAQ; YWHAZ;
Chronic myeloid leukemia	40.0683	KEGG	ABL1; AKT1; AKT2; AKT3; ARAF; BAD; BCL2L1; BCR; BRAF; CBL; CBLB; CCND1; CDK4; CDK6; CDKN1A; CDKN1B; CRKL; E2F3; GRB2; HDAC1; HDAC2; HRAS; IKBKB; IKBKG; KRAS; MAPK1; MAPK3; MDM2; MYC; NFKB1; NFKBIA; PIK3CA; PIK3CD; PIK3R1; PIK3R2; PIK3R3; PTPN11; RAF1; RB1; RELA; RUNX1; SHC1; SMAD3; SMAD4; SOS1; STAT5A; STAT5B; TGFBR1; TGFBR2; TP53;
BCR	40.0393	NETPATH	AKT1; ATF2; BAX; BCL2; BCL6; BRAF; BTK; CASP3; CBL; CBLB; CCL3; CCNA2; CCND2; CCNE1; CD5; CDK2; CDK4; CDK6; CDK7; CREB1; CRKL; CSK; CTNNB1; FOS; FYN; GRB2; GSK3B; HCK; HCLS1; HDAC5; HNRNPK; IFITM1; IKBKB; IKBKG; JUN; JUNB; LCK; LYN; MAP3K7; MAPK1; MAPK14; MAPK3; MAPK9; NCK1; NFATC3; NFKB1; NFKBIA; PDPK1; PIK3CD; PIK3R1; PIK3R2; PLCG1; PRKCD; PRKCQ; PTK2; PTK2B; PTPN11; PTPN6; RAF1; RASA1; RB1; RE…
VEGF signaling pathway	37.8155	INOH	ACVR1; ACVR1B; AKT1; AKT2; AKT3; ARAF; BAD; BMPR2; BRAF; BTK; CAMK2B; CAMK2D; CCNH; CDK1; CDK2; CDK3; CDK4; CDK5; CDK6; CDK7; CDK9; CSK; CSNK1D; CSNK1E; CSNK1G2; FYN; GRK5; GRK6; GSK3B; IGF1R; IKBKB; JAK1; JAK2; LCK; MAP3K5; MAP3K7; MAPK1; MAPK14; MAPK3; MAPK7; MAPK9; MNAT1; NTRK1; PAK2; PAK4; PDGFRB; PDPK1; PIK3CA; PIK3CD; PIK3R1; PLCG1; PLK1; PRKACA; PRKACB; PRKACG; PRKAR1A; PRKCA; PRKCD; PRKCI…
TNFalpha	36.0598	NETPATH	AKT1; AKT2; BAX; BCL2L1; BCL3; BTRC; CASP3; CASP8; CAV1; CDC37; CDK5; CDK9; CFLAR; CREB1; CREBBP; CSNK2A1; EP300; ERBB2; FLNA; GNB2L1; GRB2; HDAC1; HDAC2; HMGB1; HSP90AA1; HSPA8; IKBKB; IKBKG; IRS1; IRS2; JUN; JUNB; MAP3K5; MAP3K7; MAPK1; MAPK14; MAPK3; MAPK9; MCM5; MCM7; MYL9; NFKB1; NFKB2; NFKBIA; NR2C2; PIK3R1; PIK3R2; PKN1; PML; POLR1C; PRKCA; PRKCD; PRKCQ; PRKCZ; PSMC3; PTK2; PTPN11; RB1; RE…
IL2	34.4672	NETPATH	AKT1; ATF2; BAD; BCL2; CBL; CCNE1; CDK2; CREB1; CRKL; ETS1; FYN; GRB2; HSP90AA1; IL2RA; IRS1; IRS2; JAK1; JAK2; JUN; LCK; LYN; MAPK1; MAPK14; MAPK3; NFKB1; NR3C1; PIK3CA; PIK3CD; PIK3R1; PIK3R2; PIK3R3; PRKCZ; PTK2B; PTPN11; PTPN6; RAF1; RELA; RPS6KB1; SHC1; SOCS1; SOCS3; SOS1; STAT1; STAT3; STAT5A; STAT5B; SYK; VAV1;
Interferon Signaling	34.4668	REACTOME	ADAR; B2M; CAMK2B; CAMK2D; CD44; CIITA; EGR1; EIF2AK2; GBP1; GBP2; HLA-A; HLA-B; HLA-C; HLA-DQA1; HLA-DRA; HLA-DRB1; HLA-DRB5; IFI30; IFIT1; IFIT2; IFIT3; IFITM1; IFNG; IRF1; IRF2; IRF3; IRF4; IRF5; IRF6; IRF7; IRF8; ISG15; JAK1; JAK2; MAPK3; MX1; MX2; NCAM1; NEDD4; NUP107; NUP133; NUP35; OAS1; OAS2; OAS3; OASL; PIAS1; PIN1; PLCG1; PML; PRKCD; PTAFR; PTPN11; PTPN1; PTPN6; SOCS1; SOCS3; SP100; STA…
AndrogenReceptor	34.339	NETPATH	AKT1; AR; ATF2; BAG1; BRCA1; CALR; CASP3; CASP8; CAV1; CCND1; CCNE1; CCNH; CDC37; CDK1; CDK5; CDK7; CDK9; CREB1; CREBBP; CTNNB1; DAXX; EP300; ERCC2; FHL2; FLNA; GNB2L1; GSK3B; GSN; GTF2F1; HDAC1; HSP90AA1; HSPA8; IL6ST; JUN; MDM2; MNAT1; NCOA1; NCOA3; NCOA6; NCOR1; NCOR2; NR2C2; NR3C1; PIAS1; PIAS2; PIK3R1; PIK3R2; POU2F1; PTEN; PTK2; PXN; RAC3; RAN; RANBP9; RB1; RUNX1; SIN3A; SIRT1; SMAD3; SP1; …
Chemokine signaling pathway	34.2144	KEGG	ADCY2; AKT1; AKT2; AKT3; BRAF; CCL20; CCL2; CCL3; CCL3L3; CCR10; CCR1; CCR2; CCR5; CCR7; CDC42; CRKL; CXCL10; CXCL1; CXCL5; CXCL6; CXCR2; CXCR4; CXCR6; FGR; GNAI2; GRB2; GRK5; GRK6; GSK3B; HCK; HRAS; IKBKB; IKBKG; IL8; JAK2; KRAS; LYN; MAPK1; MAPK3; NFKB1; NFKBIA; PIK3CA; PIK3CD; PIK3R1; PIK3R2; PIK3R3; PLCB2; PLCB4; PPBP; PRKACA; PRKACB; PRKACG; PRKCD; PRKCZ; PTK2; PTK2B; PXN; RAC1; RAF1; RAP1A;…
Innate Immune System	34.1685	REACTOME	ABI2; ABL1; ACTB; ADCY2; AIM2; AKT1; AKT2; AKT3; APP; ATF2; B2M; BAD; BCL2; BCL2L1; BTK; C4BPA; CALM1; CASP8; CCR2; CD36; CD4; CD86; CDC42; CDK1; CDKN1A; CDKN1B; CREB1; CREBBP; CTNNB1; CTSS; EGF; EP300; ERBB2; FGF2; FGR; FOS; FYN; GSK3B; HBEGF; HCK; HMGB1; HRAS; HSP90AA1; IKBKB; IKBKG; IRF1; IRF2; IRF3; IRF7; IRS1; IRS2; ISG15; JAK1; JAK2; JUN; KRAS; LCK; LIMK1; LRRFIP1; LYN; MAP3K7; MAPK1; MAPK1…
Interferon gamma signaling	33.1884	REACTOME	B2M; CAMK2B; CAMK2D; CD44; CIITA; GBP1; GBP2; HLA-A; HLA-B; HLA-C; HLA-DQA1; HLA-DRA; HLA-DRB1; HLA-DRB5; IFI30; IFNG; IRF1; IRF2; IRF3; IRF4; IRF5; IRF6; IRF7; IRF8; JAK1; JAK2; NCAM1; OAS1; OAS2; OAS3; OASL; PIAS1; PML; PRKCD; PTAFR; PTPN11; PTPN1; PTPN6; SOCS1; SOCS3; SP100; SUMO1;
Oncostatin_M	33.0426	NETPATH	AKT1; CASP3; CDK2; CDKN1B; CEBPB; EGR1; EP300; ERBB2; FOS; GRB2; HRAS; IL6ST; IRS1; JAK1; JAK2; JUNB; JUND; MAPK1; MAPK3; NFKB1; NFKBIA; PIK3R1; PTK2B; PTPN11; PXN; RAF1; RELA; SHC1; SOCS3; SOS1; SRC; STAT1; STAT3; STAT5B; TP53; TYK2;
IL5	32.0187	NETPATH	AKT1; ATF2; BAX; BTK; CBL; CRKL; CTNNB1; GNB2L1; GRB2; GSK3B; HCK; HCLS1; HRAS; JAK1; JAK2; JUN; LYN; MAPK1; MAPK14; MAPK3; NFKB1; NFKBIA; PIK3R1; PIK3R2; PRKCD; PTK2B; PTPN11; PTPN6; RAF1; SHC1; SOCS1; SOS1; STAT1; STAT3; STAT5A; STAT5B; SYK; UNC119; VAV1; YWHAZ;
Signaling by SCF-KIT	31.5032	REACTOME	AKT1; AKT2; AKT3; BAD; CBL; CD86; CDK1; CDKN1A; CDKN1B; CHEK1; CREB1; EGF; ERBB2; FES; FGF2; FYN; GRB10; GSK3B; HBEGF; HRAS; IRS1; IRS2; JAK1; JAK2; KRAS; LCK; LYN; MAPK1; MAPK3; MDM2; MMP9; PDGFRB; PDPK1; PIK3CA; PIK3CD; PIK3R1; PIK3R2; PIK3R3; PRKCA; PTEN; PTPN11; PTPN6; RAC1; RAF1; SOCS1; SOS1; STAT1; STAT3; STAT5A; STAT5B; TRIB3; TSC2; TYK2; VAV1; YES1; YWHAB;
Leptin	31.1738	NETPATH	AKT1; ATF2; BAD; CD44; CDK5; CREB1; CSNK2A1; EP300; ERBB2; FYN; GRB2; GSK3B; IGF1R; IKBKB; IKBKG; IRS1; IRS2; JAK1; JAK2; LCK; LEP; LIMK1; MAPK1; MAPK14; MAPK3; NCOA1; NFKB1; NFKBIA; PIK3R1; PIK3R2; PLCG1; PRKCD; PRKCZ; PTEN; PTK2; PTPN11; RAF1; RELA; RPS6KA2; RPS6KB1; SHC1; SOCS3; SP1; SP3; SRC; STAT1; STAT3; STAT5A; STAT5B;
Signaling by Interleukins	31.0597	REACTOME	BTRC; CBL; CDK1; CRKL; FYN; HCK; HRAS; IKBKB; IKBKG; IL1B; IL2RA; IL6ST; JAK1; JAK2; KRAS; LCK; LYN; MAP3K7; MAPK1; MAPK3; MYD88; NFKB1; NFKB2; PIK3CA; PIK3CD; PIK3R1; PIK3R2; PIK3R3; PRKACA; PTK2B; PTPN11; PTPN6; RAF1; RBX1; RELA; RIPK2; SHC1; SOCS3; SOS1; STAT3; STAT5A; STAT5B; SYK; TRAF6; TYK2; UBA52; UBB; UBC; VAV1; YES1; YWHAB; YWHAZ;
Signaling by EGFR in Cancer	31.0443	REACTOME	ADCY2; AKT1; AKT2; AKT3; BAD; CALM1; CBL; CD86; CDC37; CDC42; CDK1; CDKN1A; CDKN1B; CREB1; CSK; EGF; ERBB2; FGF2; FYN; GSK3B; HBEGF; HGS; HRAS; HSP90AA1; IRS1; IRS2; JAK1; JAK2; KRAS; LCK; MAPK1; MAPK3; MDM2; PAG1; PDGFRB; PDPK1; PIK3CA; PIK3CD; PIK3R1; PIK3R2; PIK3R3; PLCG1; PRKACA; PRKACB; PRKACG; PRKAR1A; PRKCA; PRKCD; PTEN; PTPN11; PXN; RAF1; SH3GL2; SHC1; SOS1; TRIB3; TSC2; TYK2; UBA52; UBB;…
Signaling by FGFR in disease	30.8004	REACTOME	ADCY2; AKT1; AKT2; AKT3; BAD; BCR; BRAF; CALM1; CBL; CD86; CDK1; CDKN1A; CDKN1B; CREB1; EGF; ERBB2; FGF2; FYN; GSK3B; HBEGF; HRAS; IRS1; IRS2; JAK1; JAK2; KRAS; LCK; LRRFIP1; MAPK1; MAPK3; MDM2; PDGFRB; PDPK1; PIK3CA; PIK3CD; PIK3R1; PIK3R2; PIK3R3; PLCG1; PRKACA; PRKACB; PRKACG; PRKAR1A; PRKCA; PRKCD; PTEN; PTPN11; RAF1; SOS1; STAT1; STAT3; STAT5A; STAT5B; TRIB3; TRIM24; TSC2; TYK2; UBA52; UBB; …
Downstream signal transduction	30.7906	REACTOME	ADCY2; AKT1; AKT2; AKT3; BAD; CALM1; CD86; CDK1; CDKN1A; CDKN1B; CREB1; CRKL; EGF; ERBB2; FGF2; FYN; GSK3B; HBEGF; HRAS; IRS1; IRS2; JAK1; JAK2; KRAS; LCK; MAPK1; MAPK3; MDM2; NCK1; NCK2; PDGFRB; PDPK1; PIK3CA; PIK3CD; PIK3R1; PIK3R2; PIK3R3; PLCG1; PRKACA; PRKACB; PRKACG; PRKAR1A; PRKCA; PRKCD; PTEN; PTPN11; RAF1; RASA1; SOS1; STAT1; STAT3; STAT5A; STAT5B; STAT6; TRIB3; TSC2; TYK2; VAV1; YWHAB;
Cell cycle	30.7179	KEGG	ABL1; ATM; BUB3; CCNA2; CCNB2; CCND1; CCND2; CCNE1; CCNH; CDC20; CDK1; CDK2; CDK4; CDK6; CDK7; CDKN1A; CDKN1B; CHEK1; CHEK2; CREBBP; E2F3; E2F4; EP300; FZR1; GADD45A; GADD45B; GADD45G; GSK3B; HDAC1; HDAC2; MCM2; MCM5; MCM7; MDM2; MYC; ORC4; PCNA; PLK1; PTTG1; RAD21; RB1; RBX1; SKP2; SMAD2; SMAD3; SMAD4; TFDP1; TP53; TTK; YWHAB; YWHAE; YWHAG; YWHAH; YWHAQ; YWHAZ;
Prostate cancer	30.5225	KEGG	AKT1; AKT2; AKT3; AR; ARAF; BAD; BCL2; BRAF; CCND1; CCNE1; CDK2; CDKN1A; CDKN1B; CREB1; CREB5; CREBBP; CTNNB1; E2F3; EGF; EP300; ERBB2; GRB2; GSK3B; HRAS; HSP90AA1; IGF1R; IKBKB; IKBKG; KRAS; MAPK1; MAPK3; MDM2; NFKB1; NFKBIA; PDGFRB; PDPK1; PIK3CA; PIK3CD; PIK3R1; PIK3R2; PIK3R3; PTEN; RAF1; RB1; RELA; SOS1; TP53;
Pancreatic cancer	30.2775	KEGG	AKT1; AKT2; AKT3; ARAF; BAD; BCL2L1; BRAF; CCND1; CDC42; CDK4; CDK6; E2F3; EGF; ERBB2; IKBKB; IKBKG; JAK1; KRAS; MAPK1; MAPK3; MAPK9; NFKB1; PIK3CA; PIK3CD; PIK3R1; PIK3R2; PIK3R3; RAC1; RAC3; RAD51; RAF1; RB1; RELA; SMAD2; SMAD3; SMAD4; STAT1; STAT3; TGFBR1; TGFBR2; TP53;
Signaling by ERBB2	30.2588	REACTOME	ADCY2; AKT1; AKT2; AKT3; BAD; CALM1; CD86; CDC37; CDK1; CDKN1A; CDKN1B; CREB1; EGF; ERBB2; FGF2; FYN; GSK3B; HBEGF; HRAS; HSP90AA1; IRS1; IRS2; JAK1; JAK2; KRAS; LCK; MAPK1; MAPK3; MDM2; PDGFRB; PDPK1; PIK3CA; PIK3CD; PIK3R1; PIK3R2; PIK3R3; PLCG1; PRKACA; PRKACB; PRKACG; PRKAR1A; PRKCA; PRKCD; PTEN; PTPN11; RAF1; SHC1; SOS1; SRC; STUB1; TRIB3; TSC2; TYK2; UBA52; UBB; UBC; VAV1; YES1; YWHAB;
Signalling by NGF	30.1879	REACTOME	ADCY2; AKT1; AKT2; AKT3; BAD; BRAF; CALM1; CASP3; CD86; CDK1; CDKN1A; CDKN1B; CREB1; CRKL; EGF; ERBB2; FGF2; FYN; GSK3B; HBEGF; HDAC1; HDAC2; HDAC3; HRAS; IKBKB; IRS1; IRS2; JAK1; JAK2; KRAS; LCK; MAPK1; MAPK14; MAPK3; MAPK7; MDM2; MEF2A; MYD88; NFKB1; NFKBIA; NTRK1; PDGFRB; PDPK1; PIK3CA; PIK3CD; PIK3R1; PIK3R2; PIK3R3; PLCG1; PRKACA; PRKACB; PRKACG; PRKAR1A; PRKCA; PRKCD; PRKCI; PTEN; PTPN11; R…
CD4 T cell receptor signaling	30.1472	INOH	AKT1; AKT2; AKT3; ARAF; BRAF; CALM1; CD247; CD3D; CD3E; CD4; CD86; FOS; FOSL2; FYN; GRB2; HLA-DQA1; HLA-DRA; HLA-DRB1; HRAS; IKBKB; JUN; KRAS; LCK; MAP3K7; MAPK1; MAPK3; MAPK9; NFKB1; NFKBIA; PDPK1; PIK3CA; PIK3CD; PIK3R1; PIK3R2; PLCG1; PRKCQ; RAC1; RAC3; RAF1; RELA; SOS1; TRAF6; VAV1; ZAP70;
Fc epsilon receptor (FCERI) signaling	29.9512	REACTOME	AKT1; AKT2; AKT3; BAD; BTK; CALM1; CD86; CDK1; CDKN1A; CDKN1B; CREB1; EGF; ERBB2; FGF2; FOS; FYN; GSK3B; HBEGF; HRAS; IKBKB; IKBKG; IRS1; IRS2; JAK1; JAK2; JUN; KRAS; LCK; LYN; MAP3K7; MAPK1; MAPK3; MAPK9; MDM2; NFATC3; NFKB1; NFKBIA; PAK2; PDGFRB; PDPK1; PIK3CA; PIK3CD; PIK3R1; PIK3R2; PIK3R3; PLCG1; PRKCQ; PTEN; PTPN11; RAC1; RAF1; RELA; SOS1; SYK; TRAF6; TRIB3; TSC2; TYK2; UBA52; UBB; UBC; VAV…
T cell receptor signaling pathway	29.6286	KEGG	AKT1; AKT2; AKT3; CBL; CBLB; CD247; CD3D; CD3E; CD4; CDC42; CDK4; FOS; FYN; GRB2; GSK3B; HRAS; IFNG; IKBKB; IKBKG; IL4; JUN; KRAS; LCK; MAP3K7; MAPK1; MAPK14; MAPK3; MAPK9; NCK1; NCK2; NFATC3; NFKB1; NFKBIA; PAK2; PAK4; PDPK1; PIK3CA; PIK3CD; PIK3R1; PIK3R2; PIK3R3; PLCG1; PRKCQ; PTPN6; RAF1; RELA; SOS1; TNF; VAV1; ZAP70;
Signaling by EGFR	29.5742	REACTOME	ADCY2; AKT1; AKT2; AKT3; BAD; CALM1; CBL; CD86; CDC42; CDK1; CDKN1A; CDKN1B; CREB1; CSK; EGF; ERBB2; FGF2; FYN; GSK3B; HBEGF; HGS; HRAS; IRS1; IRS2; JAK1; JAK2; KRAS; LCK; MAPK1; MAPK3; MDM2; PAG1; PDGFRB; PDPK1; PIK3CA; PIK3CD; PIK3R1; PIK3R2; PIK3R3; PLCG1; PRKACA; PRKACB; PRKACG; PRKAR1A; PRKCA; PRKCD; PTEN; PTPN11; PXN; RAF1; SH3GL2; SHC1; SOS1; TRIB3; TSC2; TYK2; UBA52; UBB; UBC; VAV1; YWHAB;
TCR	29.2281	NETPATH	ABL1; AKT1; ATF2; CALM1; CBL; CBLB; CD247; CD3D; CD3E; CD4; CD5; CD82; CD86; CDC42; CDK1; CEBPB; CREB1; CREBBP; CRKL; CTNNB1; DYRK1B; EGR1; EPHA3; FOS; FYN; GRB2; GSK3B; HGS; HNRNPH3; IKBKB; JUN; LCK; LYN; MAPK1; MAPK14; MAPK3; MAPK7; MAPK9; NCK1; NCL; NFKB1; NFKBIA; PAG1; PIK3R1; PIK3R2; PLCG1; PRKCD; PRKCQ; PTK2; PTK2B; PTPN11; PTPN6; PXN; RAF1; RAN; RAP1A; RASA1; RELA; RIPK2; RPS6KA5; RPS6KB1;…
ErbB signaling pathway	28.4618	KEGG	ABL1; AKT1; AKT2; AKT3; ARAF; BAD; BRAF; CAMK2B; CAMK2D; CBL; CBLB; CDKN1A; CDKN1B; CRKL; EGF; ERBB2; GRB2; GSK3B; HBEGF; HRAS; JUN; KRAS; MAPK1; MAPK3; MAPK9; MYC; NCK1; NCK2; PAK2; PAK4; PIK3CA; PIK3CD; PIK3R1; PIK3R2; PIK3R3; PLCG1; PRKCA; PTK2; RAF1; RPS6KB1; SHC1; SOS1; SRC; STAT5A; STAT5B;
Il-2 receptor beta chain in t cell activation	27.7672	PID BIOCARTA	AKT1; BAD; BCL2; BCL2L1; CBL; CCND1; CCND2; CCNE1; CCNH; CRKL; FOS; GRB2; HRAS; IL2RA; IRS1; JAK1; MAPK1; MAPK3; MYC; PCNA; PDPK1; PIK3CA; PIK3R1; PTPN6; RAF1; RB1; RPS6KB1; SHC1; SOCS1; SOCS3; SOS1; STAT5A; STAT5B; TFDP1;
Neurotrophin signaling pathway	27.6067	KEGG	ABL1; AKT1; AKT2; AKT3; BAD; BAX; BCL2; BRAF; CALM1; CAMK2B; CAMK2D; CDC42; CRKL; GRB2; GSK3B; HRAS; IKBKB; IRS1; JUN; KRAS; MAP3K5; MAPK1; MAPK14; MAPK3; MAPK7; MAPK9; NFKB1; NFKBIA; NTRK1; PDPK1; PIK3CA; PIK3CD; PIK3R1; PIK3R2; PIK3R3; PLCG1; PRKCD; PSEN1; PTPN11; RAC1; RAF1; RAP1A; RELA; RIPK2; RPS6KA2; RPS6KA5; SHC1; SOS1; TP53; TRAF6; YWHAE;
Signaling by FGFR	27.0687	REACTOME	ADCY2; AKT1; AKT2; AKT3; BAD; BRAF; CALM1; CBL; CD86; CDK1; CDKN1A; CDKN1B; CREB1; EGF; ERBB2; FGF2; FYN; GSK3B; HBEGF; HRAS; IRS1; IRS2; JAK1; JAK2; KRAS; LCK; MAPK1; MAPK3; MDM2; PDGFRB; PDPK1; PIK3CA; PIK3CD; PIK3R1; PIK3R2; PIK3R3; PLCG1; PRKACA; PRKACB; PRKACG; PRKAR1A; PRKCA; PRKCD; PTEN; PTPN11; RAF1; SOS1; TRIB3; TSC2; TYK2; UBA52; UBB; UBC; VAV1; YWHAB;
Signaling by PDGF	27.0135	REACTOME	ADCY2; AKT1; AKT2; AKT3; BAD; CALM1; CD86; CDK1; CDKN1A; CDKN1B; CREB1; CRKL; EGF; ERBB2; FGF2; FYN; GSK3B; HBEGF; HRAS; IRS1; IRS2; JAK1; JAK2; KRAS; LCK; MAPK1; MAPK3; MDM2; NCK1; NCK2; PDGFRB; PDPK1; PIK3CA; PIK3CD; PIK3R1; PIK3R2; PIK3R3; PLCG1; PRKACA; PRKACB; PRKACG; PRKAR1A; PRKCA; PRKCD; PTEN; PTPN11; RAF1; RASA1; SOS1; STAT1; STAT3; STAT5A; STAT5B; STAT6; THBS1; TRIB3; TSC2; TYK2; VAV1; …
IGF1 pathway	26.3806	PID NCI	AKT1; BAD; CRKL; GNB2L1; GRB10; GRB2; HRAS; IGF1R; IRS1; IRS2; NCK2; PDPK1; PIK3CA; PIK3R1; PRKCD; PRKCZ; PTK2; PTPN11; PTPN1; PXN; RAF1; RPS6KB1; SHC1; SOS1; YWHAE; YWHAZ;
NGF signalling via TRKA from the plasma membrane	26.2979	REACTOME	ADCY2; AKT1; AKT2; AKT3; BAD; BRAF; CALM1; CD86; CDK1; CDKN1A; CDKN1B; CREB1; CRKL; EGF; ERBB2; FGF2; FYN; GSK3B; HBEGF; HRAS; IRS1; IRS2; JAK1; JAK2; KRAS; LCK; MAPK1; MAPK14; MAPK3; MAPK7; MDM2; MEF2A; NTRK1; PDGFRB; PDPK1; PIK3CA; PIK3CD; PIK3R1; PIK3R2; PIK3R3; PLCG1; PRKACA; PRKACB; PRKACG; PRKAR1A; PRKCA; PRKCD; PTEN; PTPN11; RAF1; RAP1A; RPS6KA2; RPS6KA5; SH3GL2; SHC1; SOS1; STAT3; TRIB3; …
Adaptive Immune System	26.2289	REACTOME	AKT1; AKT2; AKT3; B2M; BAD; BTK; BTRC; CALM1; CALR; CBL; CBLB; CD36; CD3D; CD3E; CD4; CD74; CD86; CDC20; CDC42; CDH1; CDKN1A; CDKN1B; CREB1; CSK; CTSD; CTSS; EGF; ERBB2; FGF2; FYN; FZR1; GSK3B; HBEGF; HLA-A; HLA-B; HLA-C; HLA-DMA; HLA-DQA1; HLA-DRA; HLA-DRB1; HLA-DRB5; HRAS; IFI30; IFITM1; IKBKB; IKBKG; IRS1; IRS2; ITGAV; ITGB1; KIF11; KIF23; KIF2C; KRAS; LCK; LYN; MAP3K7; MDM2; NCK1; NEDD4; NFKB…
DAP12 signaling	25.7788	REACTOME	ADCY2; AKT1; AKT2; AKT3; B2M; BAD; BTK; CALM1; CD86; CDK1; CDKN1A; CDKN1B; CREB1; EGF; ERBB2; FGF2; FYN; GSK3B; HBEGF; HRAS; IRS1; IRS2; JAK1; JAK2; KRAS; LCK; MAPK1; MAPK3; MDM2; PDGFRB; PDPK1; PIK3CA; PIK3CD; PIK3R1; PIK3R2; PIK3R3; PLCG1; PRKACA; PRKACB; PRKACG; PRKAR1A; PRKCA; PRKCD; PTEN; PTPN11; RAC1; RAF1; SOS1; SYK; TRIB3; TSC2; TYK2; VAV1; YWHAB;
TSH	25.6513	NETPATH	AKT1; ATF2; BSG; CALR; CCNE1; CDK2; CDK4; CDKN1B; CREB1; GNA12; GNAI2; HRAS; HSPA8; IGF1R; IKBKB; IRS2; JAK1; JAK2; LEP; MAPK1; MAPK14; MAPK3; NFKBIA; PDPK1; PIK3CA; PIK3R1; PIK3R2; PRKACA; PRKCA; PRKCZ; PTK2; RAF1; RB1; RELA; RPS6KB1; SHC1; SOCS1; SOCS3; SRC; STAT1; STAT3;
Signaling by ERBB4	25.5937	REACTOME	AKT1; AKT2; AKT3; BAD; BTRC; CD86; CDK1; CDKN1A; CDKN1B; CREB1; EGF; ERBB2; FGF2; FYN; GSK3B; HBEGF; HRAS; IRS1; IRS2; JAK1; JAK2; KRAS; LCK; MAPK1; MAPK3; MDM2; NCOR1; NEDD4; PDGFRB; PDPK1; PIK3CA; PIK3CD; PIK3R1; PIK3R2; PIK3R3; PTEN; PTPN11; RAF1; RBX1; SHC1; SOS1; STAT5A; STAT5B; TRIB3; TSC2; TYK2; UBA52; UBB; UBC; VAV1; WWP1; YWHAB;
RANKL	25.1336	NETPATH	ABL1; AKT1; AKT2; ATF2; BAD; CBL; CBLB; CEBPB; CREB1; FHL2; FYN; HSP90AA1; HSPA8; IKBKB; IKBKG; JAK1; JUN; LYN; MAP3K7; MAPK1; MAPK14; MAPK3; MAPK9; NFKB1; NFKB2; NFKBIA; PIK3R1; PIK3R2; PLCG1; PTK2; PTPN6; RELA; RPS6KB1; RUNX1; SMARCA4; SPI1; SRC; STAT1; SYK; TRAF2; TRAF6;
Toxoplasmosis	24.9494	KEGG	AKT1; AKT2; AKT3; BAD; BCL2; BCL2L1; CASP3; CASP8; CCR5; CD40; CIITA; GNAI2; HLA-DMA; HLA-DQA1; HLA-DQB1; HLA-DRA; HLA-DRB1; HLA-DRB5; HSPA8; IFNG; IKBKB; IKBKG; IL12A; ITGB1; JAK1; JAK2; MAP3K7; MAPK1; MAPK14; MAPK3; MAPK9; MYD88; NFKB1; NFKBIA; PDPK1; PIK3CA; PIK3CD; PIK3R1; PIK3R2; PIK3R3; RELA; SOCS1; STAT1; STAT3; TLR2; TNF; TRAF6; TYK2;
KitReceptor	24.8921	NETPATH	ABL1; AKT1; ATF2; BAD; BTK; CBL; CBLB; CDK2; CRKL; EP300; FES; FGR; FYN; GRB10; GRB2; GSK3B; HCK; HRAS; JAK2; JUN; LYN; MAPK1; MAPK14; MAPK3; PIK3CA; PIK3R1; PIK3R2; PLCG1; PRKCA; PTPN11; PTPN6; RAF1; RASA1; RELA; RPS6KB1; SHC1; SOCS1; SOS1; SRC; STAT1; STAT3; STAT5A; STAT5B; VAV1; YES1;
Hepatitis C	24.8162	KEGG	AKT1; AKT2; AKT3; ARAF; BAD; BRAF; CDKN1A; EGF; EIF2AK2; GRB2; GSK3B; HRAS; IFIT1; IKBKB; IKBKG; IL8; IRF1; IRF3; IRF7; JAK1; KRAS; MAPK1; MAPK14; MAPK3; MAPK9; NFKB1; NFKBIA; OAS1; OAS2; OAS3; PDPK1; PIAS1; PIK3CA; PIK3CD; PIK3R1; PIK3R2; PIK3R3; RAF1; RELA; RXRA; SOCS3; SOS1; STAT1; STAT2; STAT3; TBK1; TNF; TP53; TRAF2; TRAF6; TYK2;
VEGFA-VEGFR2 Pathway	24.6907	REACTOME	ABI2; ACTB; AKT1; AKT2; AKT3; CALM1; CAV1; CDC42; CDK1; CTNND1; FYN; HRAS; HSP90AA1; ITGAV; JAK1; JAK2; KRAS; MAPK1; MAPK14; MAPK3; NCK1; NCK2; PAK2; PDPK1; PIK3CA; PIK3R1; PIK3R2; PLCG1; PRKACA; PRKACB; PRKACG; PRKCA; PRKCD; PRKCZ; PTK2; PTK2B; PTPN11; PXN; RAC1; RAF1; RASA1; TRIB3; TYK2; VAV1; YWHAB;
DAP12 interactions	24.5182	REACTOME	ADCY2; AKT1; AKT2; AKT3; B2M; BAD; BTK; CALM1; CD86; CDK1; CDKN1A; CDKN1B; CREB1; EGF; ERBB2; FGF2; FYN; GSK3B; HBEGF; HRAS; IRS1; IRS2; JAK1; JAK2; KRAS; LCK; MAPK1; MAPK3; MDM2; PDGFRB; PDPK1; PIK3CA; PIK3CD; PIK3R1; PIK3R2; PIK3R3; PLCG1; PRKACA; PRKACB; PRKACG; PRKAR1A; PRKCA; PRKCD; PTEN; PTPN11; RAC1; RAF1; SOS1; SYK; TRIB3; TSC2; TYK2; VAV1; YWHAB;
Acute myeloid leukemia	24.2316	KEGG	AKT1; AKT2; AKT3; ARAF; BAD; BRAF; CCND1; GRB2; HRAS; IKBKB; IKBKG; KRAS; MAPK1; MAPK3; MYC; NFKB1; PIK3CA; PIK3CD; PIK3R1; PIK3R2; PIK3R3; PML; RAF1; RARA; RELA; RPS6KB1; RUNX1; RUNX1T1; SOS1; SPI1; STAT3; STAT5A; STAT5B; ZBTB16;
Downstream signaling of activated FGFR	24.2174	REACTOME	ADCY2; AKT1; AKT2; AKT3; BAD; CALM1; CD86; CDK1; CDKN1A; CDKN1B; CREB1; EGF; ERBB2; FGF2; FYN; GSK3B; HBEGF; HRAS; IRS1; IRS2; JAK1; JAK2; KRAS; LCK; MAPK1; MAPK3; MDM2; PDGFRB; PDPK1; PIK3CA; PIK3CD; PIK3R1; PIK3R2; PIK3R3; PLCG1; PRKACA; PRKACB; PRKACG; PRKAR1A; PRKCA; PRKCD; PTEN; PTPN11; RAF1; SOS1; TRIB3; TSC2; TYK2; VAV1; YWHAB;
IL12-mediated signaling events	23.265	PID NCI	ATF2; B2M; CCL3; CCR5; CD247; CD3D; CD3E; CD4; FOS; GADD45B; GADD45G; HLA-A; HLA-DRA; HLA-DRB1; IFNG; IL12A; IL12RB1; IL1B; IL2RA; IL4; JAK2; LCK; MAPK14; NFKB1; NFKB2; RELA; RIPK2; SOCS1; STAT1; STAT3; STAT5A; STAT6; TYK2;
Non-small cell lung cancer	23.265	KEGG	AKT1; AKT2; AKT3; ARAF; BAD; BRAF; CCND1; CDK4; CDK6; E2F3; EGF; ERBB2; GRB2; HRAS; KRAS; MAPK1; MAPK3; PDPK1; PIK3CA; PIK3CD; PIK3R1; PIK3R2; PIK3R3; PLCG1; PRKCA; RAF1; RB1; RXRA; RXRB; RXRG; SOS1; STK4; TP53;
Chagas disease (American trypanosomiasis)	23.0231	KEGG	AKT1; AKT2; AKT3; CALR; CASP8; CCL2; CCL3; CCL3L3; CD247; CD3D; CD3E; CFLAR; FOS; GNAI2; IFNG; IKBKB; IKBKG; IL12A; IL1B; IL8; JUN; MAPK1; MAPK14; MAPK3; MAPK9; MYD88; NFKB1; NFKBIA; PIK3CA; PIK3CD; PIK3R1; PIK3R2; PIK3R3; PLCB2; PLCB4; RELA; SMAD2; SMAD3; TGFBR1; TGFBR2; TLR2; TNF; TRAF6;
Glioma	22.9731	KEGG	AKT1; AKT2; AKT3; ARAF; BRAF; CALM1; CAMK2B; CAMK2D; CCND1; CDK4; CDK6; CDKN1A; E2F3; EGF; GRB2; HRAS; IGF1R; KRAS; MAPK1; MAPK3; MDM2; PDGFRB; PIK3CA; PIK3CD; PIK3R1; PIK3R2; PIK3R3; PLCG1; PRKCA; PTEN; RAF1; RB1; SHC1; SOS1; TP53;
Signaling by VEGF	22.9236	REACTOME	ABI2; ACTB; AKT1; AKT2; AKT3; CALM1; CAV1; CDC42; CDK1; CTNND1; FYN; HRAS; HSP90AA1; ITGAV; JAK1; JAK2; KRAS; MAPK1; MAPK14; MAPK3; NCK1; NCK2; PAK2; PDPK1; PIK3CA; PIK3R1; PIK3R2; PLCG1; PRKACA; PRKACB; PRKACG; PRKCA; PRKCD; PRKCZ; PTK2; PTK2B; PTPN11; PXN; RAC1; RAF1; RASA1; TRIB3; TYK2; VAV1; YWHAB;
Colorectal cancer	22.6395	KEGG	AKT1; AKT2; AKT3; ARAF; AXIN1; BAD; BAX; BCL2; BRAF; CASP3; CCND1; CTNNB1; FOS; GSK3B; JUN; KRAS; MAPK1; MAPK3; MAPK9; MYC; PIK3CA; PIK3CD; PIK3R1; PIK3R2; PIK3R3; RAC1; RAC3; RAF1; SMAD2; SMAD3; SMAD4; TGFBR1; TGFBR2; TP53;
Interferon alpha/beta signaling	22.6301	REACTOME	ADAR; EGR1; GBP2; HLA-A; HLA-B; HLA-C; IFIT1; IFIT2; IFIT3; IFITM1; IRF1; IRF2; IRF3; IRF4; IRF5; IRF6; IRF7; IRF8; ISG15; JAK1; MX1; MX2; OAS1; OAS2; OAS3; OASL; PTPN11; PTPN1; PTPN6; SOCS1; SOCS3; STAT2; TYK2;
IL11	22.415	NETPATH	AKT1; CREB1; FES; FYN; GRB2; HRAS; IKBKB; IL6ST; JAK1; JAK2; MAPK1; MAPK3; PDPK1; PIAS1; PIK3R1; PIK3R2; PRKCA; PTPN11; RAF1; RELA; RPS6KB1; SRC; STAT1; STAT3; TYK2; YES1;
Signaling events mediated by VEGFR1 and VEGFR2	22.3224	PID NCI	AKT1; BRAF; CALM1; CAMKK2; CAV1; CBL; CDC42; CTNNB1; FES; FYN; GRB10; GRB2; HGS; HSP90AA1; ITGAV; MAPK14; NEDD4; PAK2; PDPK1; PIK3CA; PIK3R1; PLCG1; PRKACA; PRKCA; PRKCD; PTK2; PTK2B; PTPN11; PTPN6; PXN; RAF1; SRC; VCL;
Alpha6Beta4Integrin	21.9931	NETPATH	ABL1; AKT1; AR; BAD; CASP3; ERBB2; FOS; FYN; GRB2; IRS1; IRS2; JUN; MAPK1; MAPK14; MAPK3; PIK3CA; PIK3CD; PIK3R1; PIK3R2; PIK3R3; PRKCA; PRKCD; PTK2; PTPN11; RAC1; SHC1; SMAD2; SMAD3; SRC; VIM; YES1; YWHAB; YWHAE; YWHAH; YWHAQ; YWHAZ;
Osteoclast differentiation	21.577	KEGG	AKT1; AKT2; AKT3; BTK; CREB1; FHL2; FOS; FOSL2; FYN; GRB2; IFNG; IKBKB; IKBKG; IL1B; JAK1; JUN; JUNB; JUND; LCK; MAP3K7; MAPK1; MAPK14; MAPK3; MAPK9; NFKB1; NFKB2; NFKBIA; PIK3CA; PIK3CD; PIK3R1; PIK3R2; PIK3R3; PPARG; RAC1; RELA; SOCS1; SOCS3; SPI1; STAT1; STAT2; SYK; TGFBR1; TGFBR2; TNF; TRAF2; TRAF6; TYK2;
BCR signaling pathway	21.4292	PID NCI	AKT1; BTK; CALM1; CSK; CSNK2A1; ETS1; FOS; GRB2; HRAS; IKBKB; IKBKG; JUN; LYN; MAP3K7; MAPK14; MAPK3; NFKB1; NFKBIA; PAG1; PDPK1; PIK3CA; PIK3R1; POU2F2; PTEN; PTPN6; RAC1; RAF1; RASA1; RELA; SHC1; SOS1; SYK; TRAF6;
Small cell lung cancer	20.9332	KEGG	AKT1; AKT2; AKT3; BCL2; BCL2L1; CCND1; CCNE1; CDK2; CDK4; CDK6; CDKN1B; E2F3; IKBKB; IKBKG; ITGAV; ITGB1; MAX; MYC; NFKB1; NFKBIA; PIAS2; PIK3CA; PIK3CD; PIK3R1; PIK3R2; PIK3R3; PTEN; PTGS2; PTK2; RB1; RELA; RXRA; RXRB; RXRG; SKP2; TP53; TRAF2; TRAF6;
Disease	20.5214	REACTOME	ADCY2; AKT1; AKT2; AKT3; APCS; APP; AXIN1; B2M; BAD; BCR; BRAF; BTRC; CALM1; CALR; CAMP; CAV1; CBL; CCNH; CCR5; CD4; CD44; CD86; CDC37; CDC42; CDK1; CDK7; CDK9; CDKN1A; CDKN1B; CHMP3; COBRA1; CREB1; CREBBP; CSK; CSNK1E; CSNK1G2; CSNK2A1; CSNK2A2; CSNK2B; CTNNB1; CXCR4; E2F4; EGF; EIF2AK2; EP300; ERBB2; ERCC2; FGF2; FYN; GSK3B; GSN; GTF2B; GTF2F1; H3F3A; HBEGF; HCK; HDAC1; HDAC2; HDAC3; HDAC4; HDA…
Signaling by the B Cell Receptor (BCR)	20.0556	REACTOME	AKT1; AKT2; AKT3; BAD; BTK; BTRC; CALM1; CBL; CBLB; CD86; CDKN1A; CDKN1B; CREB1; EGF; ERBB2; FGF2; FYN; GSK3B; HBEGF; HRAS; IKBKB; IKBKG; IRS1; IRS2; KRAS; LCK; LYN; MAP3K7; MDM2; NCK1; NFKB1; NFKBIA; PDGFRB; PDPK1; PIK3CA; PIK3CD; PIK3R1; PIK3R2; PIK3R3; PLCG1; PSMA6; PSMC3; PSMD11; PTEN; PTPN11; RELA; SOS1; SYK; TRIB3; TSC2; UBA52; UBB; UBC; VAV1;
Fc-epsilon receptor I signaling in mast cells	19.8701	PID NCI	AKT1; BTK; CBL; CBLB; FOS; FYN; GRB2; HCLS1; HRAS; IKBKB; IKBKG; JUN; LYN; MAPK1; MAPK3; NFKB1; PAK2; PIK3CA; PIK3R1; PLCG1; PLD2; PTK2; PTPN11; PXN; RAF1; RASA1; RELA; SHC1; SOS1; SYK; VAV1;
TCR signaling in na�ve CD4+ T cells	19.8701	PID NCI	AKT1; CBL; CD247; CD3D; CD3E; CD4; CDC42; CSK; FLNA; FYN; GRB2; HLA-DRA; HLA-DRB1; IKBKB; IKBKG; LCK; NCK1; PAG1; PDPK1; PLCG1; PRKCA; PRKCQ; PTEN; PTPN11; PTPN6; RAP1A; SHC1; SOS1; TRAF6; VAV1; ZAP70;
Interleukin-3 5 and GM-CSF signaling	19.8215	REACTOME	CBL; CRKL; FYN; HCK; HRAS; IL2RA; JAK1; JAK2; LYN; PIK3CA; PIK3CD; PIK3R1; PIK3R2; PIK3R3; PRKACA; PTPN11; PTPN6; SHC1; SOS1; STAT5A; STAT5B; SYK; UBA52; UBB; UBC; VAV1; YES1; YWHAZ;
Activated TLR4 signalling	19.7576	REACTOME	APP; ATF2; BTK; CASP8; CD36; CDK1; CREB1; FOS; HMGB1; IKBKB; IKBKG; IRF3; IRF7; JAK1; JAK2; JUN; MAP3K7; MAPK1; MAPK14; MAPK3; MAPK7; MAPK9; MEF2A; MYD88; NFKB1; NFKB2; NFKBIA; PTPN11; RELA; RIPK2; RPS6KA2; RPS6KA5; SOCS1; TBK1; TLR2; TRAF6; TYK2; UBA52; UBB; UBC; UBE2D3;
TCR signaling	19.6049	REACTOME	CD3D; CD3E; CD4; CSK; HLA-DQA1; HLA-DRA; HLA-DRB1; HLA-DRB5; IKBKB; IKBKG; LCK; MAP3K7; NCK1; NFKB1; NFKBIA; PAG1; PAK2; PDPK1; PIK3CA; PIK3R1; PIK3R2; PLCG1; PRKCQ; PTEN; RELA; RIPK2; TRAF6; UBA52; UBB; UBC; ZAP70;
MAPK signaling pathway	19.5746	KEGG	AKT1; AKT2; AKT3; ATF2; BRAF; CASP3; CDC42; CRKL; DAXX; DDIT3; EGF; FGF2; FLNA; FOS; GADD45A; GADD45B; GADD45G; GNA12; GRB2; HRAS; HSPA8; IKBKB; IKBKG; IL1B; JUN; JUND; KRAS; MAP3K5; MAP3K7; MAPK1; MAPK14; MAPK3; MAPK7; MAPK9; MAX; MYC; NFATC3; NFKB1; NFKB2; NTRK1; PAK2; PDGFRB; PRKACA; PRKACB; PRKACG; PRKCA; RAC1; RAC3; RAF1; RAP1A; RASA1; RELA; RPS6KA2; RPS6KA5; SOS1; SRF; STK4; TGFBR1; TGFBR2;…
Endometrial cancer	19.4975	KEGG	AKT1; AKT2; AKT3; ARAF; AXIN1; BAD; BRAF; CCND1; CDH1; CTNNB1; EGF; ERBB2; GRB2; GSK3B; HRAS; KRAS; MAPK1; MAPK3; MYC; PDPK1; PIK3CA; PIK3CD; PIK3R1; PIK3R2; PIK3R3; PTEN; RAF1; SOS1; TP53;
Developmental Biology	19.4653	REACTOME	ABL1; ACTB; ACVR1B; AKT1; AKT2; AKT3; CD36; CDC42; CDK1; CDK4; CDK5; CDK5R1; CEBPB; CREB1; CREBBP; CSNK2A1; CSNK2A2; CSNK2B; CTNNB1; EFNA1; EP300; EPHA3; EPHA4; EPHB1; ERBB2; FES; FGF2; FYN; GSK3B; HDAC3; HRAS; HSP90AA1; HSPA8; ITGAV; ITGB1; JAK1; JAK2; KRAS; LEP; LIMK1; LIMK2; LYN; MAPK1; MAPK14; MAPK3; MED6; MEF2A; MEF2D; MMP2; MMP9; MYL9; NCAM1; NCK1; NCK2; NCOA1; NCOA3; NCOA6; NCOR1; NCOR2; N…
Toll-like receptor signaling pathway	19.0671	KEGG	AKT1; AKT2; AKT3; CASP8; CCL3; CCL3L3; CD40; CD86; CXCL10; FOS; IKBKB; IKBKG; IL12A; IL1B; IL8; IRF3; IRF5; IRF7; JUN; MAP3K7; MAPK1; MAPK14; MAPK3; MAPK9; MYD88; NFKB1; NFKBIA; PIK3CA; PIK3CD; PIK3R1; PIK3R2; PIK3R3; RAC1; RELA; STAT1; TBK1; TLR2; TNF; TRAF6;
Cell Cycle	18.7541	REACTOME	AKAP9; ATM; AURKB; BRCA1; BTRC; BUB3; CCNA2; CCNB2; CCND1; CCND2; CCNE1; CCNH; CDC20; CDCA5; CDCA8; CDK1; CDK2; CDK4; CDK6; CDK7; CDKN1A; CDKN1B; CDT1; CENPA; CENPM; CENPO; CHEK1; CSNK1D; CSNK1E; CSNK2A1; CSNK2A2; CSNK2B; E2F3; E2F4; EP300; FBXO5; FZR1; H3F3A; HDAC1; HIST1H2BN; HSP90AA1; KIF23; KIF2C; LIG1; LMNB1; MAPK1; MAX; MCM2; MCM5; MCM7; MDM2; MNAT1; MYC; NEK2; NIPBL; NUP107; NUP133; NUP35;…
Influence of ras and rho proteins on g1 to s transition	18.7474	PID BIOCARTA	AKT1; CCND1; CCNE1; CDK2; CDK4; CDK6; CDKN1A; CDKN1B; HRAS; IKBKB; MAPK1; MAPK3; NFKBIA; PDPK1; PIK3CA; PIK3R1; RAC1; RAF1; RB1; RELA; TFDP1;
Signaling events mediated by Stem cell factor receptor (c-Kit)	18.5682	PID NCI	AKT1; BAD; BCL2; CBL; CREBBP; CRKL; GRB10; GRB2; GSK3B; HRAS; JAK2; LYN; MAPK3; PDPK1; PIK3CA; PIK3R1; PTEN; PTPN11; PTPN6; RAF1; RPS6KB1; SHC1; SOCS1; SOS1; STAT1; STAT3; STAT5A; VAV1;
IL2-mediated signaling events	18.5004	PID NCI	BCL2; CDK2; FOS; FYN; GRB2; IFNG; IL2RA; JAK1; JUN; LCK; MYC; PIK3CA; PIK3R1; PTK2B; PTPN11; RAF1; RASA1; SHC1; SOCS1; SOCS3; SOS1; STAT1; STAT3; SYK;
Signal Transduction	18.2916	REACTOME	ABI2; ACTB; ACVR1B; ADCY2; ADM; ADORA3; ADRA2A; AKT1; AKT2; AKT3; APP; AXIN1; BAD; BCR; BMP2; BMPR2; BRAF; BTRC; C5AR1; CALM1; CASP3; CAV1; CBL; CCL20; CCL2; CCL3; CCL3L3; CCND1; CCR10; CCR1; CCR2; CCR5; CCR7; CD86; CDC37; CDC42; CDK1; CDK5; CDK9; CDKN1A; CDKN1B; CHEK1; CREB1; CREBBP; CRKL; CSK; CSNK1E; CSNK1G2; CSNK2A1; CSNK2A2; CSNK2B; CTNNB1; CTNND1; CXCL10; CXCL1; CXCL5; CXCL6; CXCR2; CXCR4; …
Angiopoietin receptor Tie2-mediated signaling	18.2622	PID NCI	AKT1; BMX; CDKN1A; ETS1; FES; FGF2; FYN; GRB2; ITGB1; MAPK14; MMP2; NCK1; NFKB1; PIK3CA; PIK3R1; PLD2; PTK2; PTPN11; PXN; RAC1; RASA1; RELA; RPS6KB1; SHC1; STAT5A; TNF;
MyD88-independent cascade	18.2206	REACTOME	APP; ATF2; CASP8; CDK1; CREB1; FOS; HMGB1; IKBKB; IKBKG; IRF3; IRF7; JAK1; JAK2; JUN; MAP3K7; MAPK1; MAPK14; MAPK3; MAPK7; MAPK9; MEF2A; MYD88; NFKB1; NFKB2; NFKBIA; PTPN11; RELA; RIPK2; RPS6KA2; RPS6KA5; TBK1; TRAF6; TYK2; UBA52; UBB; UBC; UBE2D3;
TRIF-mediated TLR3/TLR4 signaling	18.2206	REACTOME	APP; ATF2; CASP8; CDK1; CREB1; FOS; HMGB1; IKBKB; IKBKG; IRF3; IRF7; JAK1; JAK2; JUN; MAP3K7; MAPK1; MAPK14; MAPK3; MAPK7; MAPK9; MEF2A; MYD88; NFKB1; NFKB2; NFKBIA; PTPN11; RELA; RIPK2; RPS6KA2; RPS6KA5; TBK1; TRAF6; TYK2; UBA52; UBB; UBC; UBE2D3;
Toll Like Receptor 3 (TLR3) Cascade	18.2206	REACTOME	APP; ATF2; CASP8; CDK1; CREB1; FOS; HMGB1; IKBKB; IKBKG; IRF3; IRF7; JAK1; JAK2; JUN; MAP3K7; MAPK1; MAPK14; MAPK3; MAPK7; MAPK9; MEF2A; MYD88; NFKB1; NFKB2; NFKBIA; PTPN11; RELA; RIPK2; RPS6KA2; RPS6KA5; TBK1; TRAF6; TYK2; UBA52; UBB; UBC; UBE2D3;
MyD88:Mal cascade initiated on plasma membrane	18.1555	REACTOME	APP; ATF2; BTK; CD36; CDK1; CREB1; FOS; HMGB1; IKBKB; IKBKG; JAK1; JAK2; JUN; MAP3K7; MAPK1; MAPK14; MAPK3; MAPK7; MAPK9; MEF2A; MYD88; NFKB1; NFKB2; NFKBIA; PTPN11; RELA; RIPK2; RPS6KA2; RPS6KA5; SOCS1; TLR2; TRAF6; TYK2; UBA52; UBB; UBC;
Toll Like Receptor TLR6:TLR2 Cascade	18.1555	REACTOME	APP; ATF2; BTK; CD36; CDK1; CREB1; FOS; HMGB1; IKBKB; IKBKG; JAK1; JAK2; JUN; MAP3K7; MAPK1; MAPK14; MAPK3; MAPK7; MAPK9; MEF2A; MYD88; NFKB1; NFKB2; NFKBIA; PTPN11; RELA; RIPK2; RPS6KA2; RPS6KA5; SOCS1; TLR2; TRAF6; TYK2; UBA52; UBB; UBC;
Hemostasis	18.031	REACTOME	ABL1; ACTB; ACTN4; ADRA2A; AKT1; AKT2; AKT3; ALB; APP; BSG; CALM1; CAV1; CD36; CD44; CDC42; CDK2; CDK5; CREBBP; CSK; EGF; EP300; FGR; FLNA; FYN; GATA1; GATA2; GNA12; GNAI2; H3F3A; HBB; HDAC1; HDAC2; HRAS; IL2RA; IRF1; IRF2; IRF3; IRF7; ITGAV; ITGB1; JAK1; JAK2; KIF11; KIF23; KIF2C; KRAS; LCK; LYN; MAPK1; MAPK14; MAPK3; PDPK1; PIK3CA; PIK3CD; PIK3R1; PIK3R2; PIK3R3; PLCG1; PPBP; PRKACA; PRKACB; PR…
Toll Like Receptor 4 (TLR4) Cascade	17.9011	REACTOME	APP; ATF2; BTK; CASP8; CD36; CDK1; CREB1; FOS; HMGB1; IKBKB; IKBKG; IRF3; IRF7; JAK1; JAK2; JUN; MAP3K7; MAPK1; MAPK14; MAPK3; MAPK7; MAPK9; MEF2A; MYD88; NFKB1; NFKB2; NFKBIA; PTPN11; RELA; RIPK2; RPS6KA2; RPS6KA5; SOCS1; TBK1; TLR2; TRAF6; TYK2; UBA52; UBB; UBC; UBE2D3;
Renal cell carcinoma	17.8989	KEGG	AKT1; AKT2; AKT3; ARAF; BRAF; CDC42; CREBBP; CRKL; EP300; ETS1; GRB2; HIF1A; HRAS; JUN; KRAS; MAPK1; MAPK3; PAK2; PAK4; PIK3CA; PIK3CD; PIK3R1; PIK3R2; PIK3R3; PTPN11; RAC1; RAF1; RAP1A; RBX1; SOS1; VHL;
Cellular responses to stress	17.6911	REACTOME	ATM; CAMK2B; CAMK2D; CCNA2; CCNE1; CDK2; CDK4; CDK6; CDKN1A; CDKN1B; CEBPB; CREBBP; E2F3; EP300; ERF; ETS1; EZH2; FOS; FZR1; GSK3B; H3F3A; HIF1A; HIST1H2BN; HSF1; HSP90AA1; HSPA8; IL8; JUN; LMNB1; MAP3K5; MAPK1; MAPK14; MAPK3; MAPK7; MAPK9; MDM2; NFKB1; POT1; RB1; RBX1; RELA; RPA1; RPA2; RPS6KA2; SIRT1; SP1; STAT3; TERF2IP; TFDP1; TP53; UBA52; UBB; UBC; UBE2C; UBE2D3; VCP; VHL; YWHAE;
Glucocorticoid receptor regulatory network	17.6794	PID NCI	AKT1; BAX; CDK5; CDK5R1; CDKN1A; CREB1; EGR1; FOS; GSK3B; HDAC1; HDAC2; HSP90AA1; IFNG; IL4; IL8; IRF1; JUN; MDM2; NCOA1; NFKB1; NR3C1; POMC; POU2F1; RELA; SMARCA4; SPI1; STAT1; SUMO2; TBP; TP53; YWHAH;
IL6-mediated signaling events	17.6786	PID NCI	AKT1; BCL2L1; CEBPB; FOS; GRB2; HCK; IL6ST; IRF1; JAK1; JAK2; JUN; JUNB; MYC; PIAS1; PIK3CA; PIK3R1; PRKCD; PTPN11; RAC1; SOCS3; SOS1; STAT1; STAT3; TYK2; VAV1;
PDGF signaling pathway	17.6786	INOH	AKT1; AKT2; AKT3; CDC42; GRB2; HRAS; JUN; KRAS; MAPK1; MAPK3; NCK1; PDGFRB; PDPK1; PIK3CA; PIK3CD; PIK3R1; PIK3R2; PLCG1; PTPN11; RAF1; RASA1; SHC1; SOS1; STAT5A; STAT5B;
B cell receptor signaling pathway	17.6641	KEGG	AKT1; AKT2; AKT3; BTK; FOS; GRB2; GSK3B; HRAS; IFITM1; IKBKB; IKBKG; JUN; KRAS; LYN; MAPK1; MAPK3; NFATC3; NFKB1; NFKBIA; PIK3CA; PIK3CD; PIK3R1; PIK3R2; PIK3R3; PTPN6; RAC1; RAC3; RAF1; RELA; SOS1; SYK; VAV1;
Toll Like Receptor 2 (TLR2) Cascade	17.6487	REACTOME	APP; ATF2; BTK; CD36; CDK1; CREB1; FOS; HMGB1; IKBKB; IKBKG; JAK1; JAK2; JUN; MAP3K7; MAPK1; MAPK14; MAPK3; MAPK7; MAPK9; MEF2A; MYD88; NFKB1; NFKB2; NFKBIA; PTPN11; RELA; RIPK2; RPS6KA2; RPS6KA5; SOCS1; TLR2; TRAF6; TYK2; UBA52; UBB; UBC;
Toll Like Receptor TLR1:TLR2 Cascade	17.6487	REACTOME	APP; ATF2; BTK; CD36; CDK1; CREB1; FOS; HMGB1; IKBKB; IKBKG; JAK1; JAK2; JUN; MAP3K7; MAPK1; MAPK14; MAPK3; MAPK7; MAPK9; MEF2A; MYD88; NFKB1; NFKB2; NFKBIA; PTPN11; RELA; RIPK2; RPS6KA2; RPS6KA5; SOCS1; TLR2; TRAF6; TYK2; UBA52; UBB; UBC;
Cell Cycle Mitotic	17.4265	REACTOME	AKAP9; AURKB; BTRC; BUB3; CCNA2; CCNB2; CCND1; CCND2; CCNE1; CCNH; CDC20; CDCA5; CDCA8; CDK1; CDK2; CDK4; CDK6; CDK7; CDKN1A; CDKN1B; CDT1; CENPA; CENPM; CENPO; CSNK1D; CSNK1E; CSNK2A1; CSNK2A2; CSNK2B; E2F3; E2F4; EP300; FBXO5; FZR1; H3F3A; HDAC1; HIST1H2BN; HSP90AA1; KIF23; KIF2C; LIG1; LMNB1; MAPK1; MAX; MCM2; MCM5; MCM7; MNAT1; MYC; NEK2; NIPBL; NUP107; NUP133; NUP35; ORC4; PCNA; PLK1; PLK4; …
Downstream TCR signaling	17.361	REACTOME	CD3D; CD3E; CD4; HLA-DQA1; HLA-DRA; HLA-DRB1; HLA-DRB5; IKBKB; IKBKG; LCK; MAP3K7; NFKB1; NFKBIA; PDPK1; PIK3CA; PIK3R1; PIK3R2; PRKCQ; PTEN; RELA; RIPK2; TRAF6; UBA52; UBB; UBC;
Tpo signaling pathway	17.2448	PID BIOCARTA	CSNK2A1; FOS; GRB2; HRAS; JAK2; JUN; MAPK3; PIK3CA; PIK3R1; PLCG1; PRKCA; RAF1; RASA1; SHC1; SOS1; STAT1; STAT3; STAT5A; STAT5B;
EPO signaling pathway	17.2417	PID NCI	BCL2; BCL2L1; BTK; CBL; CRKL; GRB2; HRAS; IRS2; JAK2; LYN; MAPK14; NFKB1; PIK3R1; PLCG1; PTPN11; PTPN6; RAP1A; SHC1; SOCS3; SOS1; STAT1;
Toll-Like Receptors Cascades	17.1596	REACTOME	APP; ATF2; BTK; CASP8; CD36; CDK1; CREB1; CTSS; FOS; HMGB1; IKBKB; IKBKG; IRF3; IRF7; JAK1; JAK2; JUN; MAP3K7; MAPK1; MAPK14; MAPK3; MAPK7; MAPK9; MEF2A; MYD88; NFKB1; NFKB2; NFKBIA; PIK3C3; PTPN11; RELA; RIPK2; RPS6KA2; RPS6KA5; SOCS1; TBK1; TLR2; TRAF6; TYK2; UBA52; UBB; UBC; UBE2D3;
Interleukin-2 signaling	17.0551	REACTOME	CDK1; HRAS; IL2RA; JAK1; JAK2; KRAS; LCK; MAPK1; MAPK3; PIK3CA; PIK3CD; PIK3R1; PIK3R2; PIK3R3; PTK2B; PTPN11; PTPN6; RAF1; SHC1; SOS1; STAT5A; STAT5B; SYK; TYK2; YWHAB;
Focal adhesion	17.0423	KEGG	ACTB; ACTN4; AKT1; AKT2; AKT3; BAD; BCL2; BRAF; CAV1; CCND1; CCND2; CDC42; CRKL; CTNNB1; EGF; ERBB2; FLNA; FYN; GRB2; GSK3B; HRAS; IGF1R; ITGAV; ITGB1; JUN; MAPK1; MAPK3; MAPK9; MYL9; PAK2; PAK4; PDGFRB; PDPK1; PIK3CA; PIK3CD; PIK3R1; PIK3R2; PIK3R3; PRKCA; PTEN; PTK2; PXN; RAC1; RAC3; RAF1; RAP1A; SHC1; SOS1; SRC; THBS1; VAV1; VCL; ZYX;
Downstream signaling events of B Cell Receptor (BCR)	16.9276	REACTOME	AKT1; AKT2; AKT3; BAD; BTRC; CD86; CDKN1A; CDKN1B; CREB1; EGF; ERBB2; FGF2; FYN; GSK3B; HBEGF; HRAS; IKBKB; IKBKG; IRS1; IRS2; KRAS; LCK; MAP3K7; MDM2; NFKB1; NFKBIA; PDGFRB; PDPK1; PIK3CA; PIK3CD; PIK3R1; PIK3R2; PIK3R3; PSMA6; PSMC3; PSMD11; PTEN; PTPN11; RELA; TRIB3; TSC2; UBA52; UBB; UBC; VAV1;
Bladder cancer	16.8184	KEGG	ARAF; BRAF; CCND1; CDH1; CDK4; CDKN1A; E2F3; EGF; ERBB2; HRAS; IL8; KRAS; MAPK1; MAPK3; MDM2; MMP2; MMP9; MYC; RAF1; RB1; RPS6KA5; THBS1; TP53;
Toll Like Receptor 9 (TLR9) Cascade	16.8075	REACTOME	APP; ATF2; CDK1; CREB1; FOS; HMGB1; IKBKB; IKBKG; IRF7; JAK1; JAK2; JUN; MAP3K7; MAPK1; MAPK14; MAPK3; MAPK7; MAPK9; MEF2A; MYD88; NFKB1; NFKB2; NFKBIA; PIK3C3; PTPN11; RELA; RIPK2; RPS6KA2; RPS6KA5; TRAF6; TYK2; UBA52; UBB; UBC;
Inhibition of cellular proliferation by gleevec	16.807	PID BIOCARTA	AKT1; BCL2; BCR; CRKL; FOS; GRB2; HRAS; JAK2; JUN; MAPK3; MYC; PIK3CA; PIK3R1; RAF1; SOS1; STAT1; STAT5A; STAT5B;
CXCR4-mediated signaling events	16.8069	PID NCI	AKT1; BAD; CD247; CD3D; CD3E; CD4; CSK; CXCR4; GNB2L1; GRK6; HGS; HLA-DRA; HLA-DRB1; JAK2; LCK; LIMK1; MMP9; PAG1; PDPK1; PRKCZ; PTK2; PTK2B; PXN; RGS1; STAT2; VAV1;
Insulin signaling pathway	16.8021	KEGG	AKT1; AKT2; AKT3; ARAF; BAD; BRAF; CALM1; CBL; CBLB; CRKL; GRB2; GSK3B; HRAS; IKBKB; IRS1; IRS2; KRAS; LIPE; MAPK1; MAPK3; MAPK9; PDPK1; PHKG2; PIK3CA; PIK3CD; PIK3R1; PIK3R2; PIK3R3; PRKACA; PRKACB; PRKACG; PRKAR1A; PRKCI; PRKCZ; PTPN1; RAF1; RPS6KB1; SHC1; SOCS1; SOCS3; SOS1; SREBF1; TSC2;
LPA receptor mediated events	16.771	PID NCI	AKT1; CASP3; FOS; GNA12; GSK3B; HBEGF; HRAS; IL8; JUN; LYN; MMP2; MMP9; NFKB1; NFKBIA; PIK3R1; PLCG1; PLD2; PRKCD; PTK2; PTK2B; PXN; RAC1; RELA; SRC; TRIP6;
PDGFR-beta signaling pathway	16.5631	PID NCI	ABL1; ACTN4; BRAF; CBL; CSK; CTTN; EIF2AK2; FOS; GRB10; GRB2; ITGAV; JAK2; JUN; JUND; LRP1; MYC; PAG1; PDGFRB; PIN1; PLCG1; PRKCA; PRKCD; PTEN; PTPN11; PTPN1; RAC1; RAF1; RASA1; SHC1; SOS1; SRF; STAT1; STAT3;
Validated targets of C-MYC transcriptional repression	16.54	PID NCI	BCL2; BRCA1; CCND1; CDKN1A; CDKN1B; CFLAR; CREB1; CSDE1; DDIT3; EP300; ERBB2; GADD45A; HDAC1; HDAC3; ID2; IRF8; ITGB1; MAX; MYC; NFYA; NFYB; NFYC; PDGFRB; SMAD4; SP1; SPI1; TBP; TSC2;
ATF-2 transcription factor network	16.396	PID NCI	ATF2; ATF3; BCL2; BCL2L1; BRCA1; CCNA2; CCND1; CDK4; CREB1; DDIT3; EP300; FOS; GADD45A; IFNG; IL23A; IL8; JUN; JUNB; JUND; MAPK14; MAPK9; MMP2; POU2F1; PRKCA; RB1; RUVBL2; SOCS3;
MyD88 dependent cascade initiated on endosome	16.3933	REACTOME	APP; ATF2; CDK1; CREB1; FOS; HMGB1; IKBKB; IKBKG; IRF7; JAK1; JAK2; JUN; MAP3K7; MAPK1; MAPK14; MAPK3; MAPK7; MAPK9; MEF2A; MYD88; NFKB1; NFKB2; NFKBIA; PTPN11; RELA; RIPK2; RPS6KA2; RPS6KA5; TRAF6; TYK2; UBA52; UBB; UBC;
Toll Like Receptor 7/8 (TLR7/8) Cascade	16.3933	REACTOME	APP; ATF2; CDK1; CREB1; FOS; HMGB1; IKBKB; IKBKG; IRF7; JAK1; JAK2; JUN; MAP3K7; MAPK1; MAPK14; MAPK3; MAPK7; MAPK9; MEF2A; MYD88; NFKB1; NFKB2; NFKBIA; PTPN11; RELA; RIPK2; RPS6KA2; RPS6KA5; TRAF6; TYK2; UBA52; UBB; UBC;
Fc epsilon RI signaling pathway	16.2591	KEGG	AKT1; AKT2; AKT3; BTK; FYN; GRB2; HRAS; IL4; KRAS; LYN; MAPK1; MAPK14; MAPK3; MAPK9; PDPK1; PIK3CA; PIK3CD; PIK3R1; PIK3R2; PIK3R3; PLCG1; PRKCA; PRKCD; RAC1; RAC3; RAF1; SOS1; SYK; TNF; VAV1;
Signaling events regulated by Ret tyrosine kinase	16.25	PID NCI	CREB1; GRB10; GRB2; HRAS; IRS1; IRS2; JUN; NCK1; PIK3CA; PIK3R1; PRKACA; PRKCA; PTK2; PTPN11; PXN; RAC1; RAP1A; RASA1; RET; SHC1; SOS1; SRC;
Signaling by Leptin	16.2135	REACTOME	CDK1; HRAS; IRS1; IRS2; JAK1; JAK2; KRAS; LEP; MAPK1; MAPK3; PTPN11; RAF1; SOCS3; STAT3; STAT5A; STAT5B; TYK2; YWHAB;
TCR signaling in na�ve CD8+ T cells	16.2059	PID NCI	AKT1; B2M; CBL; CD247; CD3D; CD3E; CSK; FYN; GRB2; HLA-A; IKBKB; IKBKG; LCK; PAG1; PDPK1; PLCG1; PRKCA; PRKCQ; PTPN6; RAP1A; SHC1; SOS1; TRAF6; VAV1; ZAP70;
Melanoma	16.0649	KEGG	AKT1; AKT2; AKT3; ARAF; BAD; BRAF; CCND1; CDH1; CDK4; CDK6; CDKN1A; E2F3; EGF; FGF2; HRAS; IGF1R; KRAS; MAPK1; MAPK3; MDM2; PDGFRB; PIK3CA; PIK3CD; PIK3R1; PIK3R2; PIK3R3; PTEN; RAF1; RB1; TP53;
Signaling events mediated by Hepatocyte Growth Factor Receptor (c-Met)	16.0645	PID NCI	BAD; CBL; CDC42; CDH1; CRKL; CTNNB1; EGR1; ETS1; GRB2; HGS; HRAS; JUN; PAK2; PAK4; PDPK1; PIK3CA; PIK3R1; PLCG1; PTK2; PTPN11; PTPN1; PXN; RAC1; RAF1; RANBP9; SH3GL2; SHC1; SOS1; SRC;
GAB1 signalosome	16.0582	REACTOME	AKT1; AKT2; AKT3; BAD; CD86; CDKN1A; CDKN1B; CREB1; CSK; EGF; ERBB2; FGF2; FYN; GSK3B; HBEGF; IRS1; IRS2; LCK; MDM2; PAG1; PDGFRB; PDPK1; PIK3CA; PIK3CD; PIK3R1; PIK3R2; PIK3R3; PTEN; PTPN11; PXN; TRIB3; TSC2; VAV1;
Bioactive peptide induced signaling pathway	16.0326	PID BIOCARTA	CAMK2B; CAMK2D; CDK5; FYN; GRB2; HRAS; JAK2; MAPK1; MAPK14; MAPK3; PIK3CA; PIK3R1; PLCG1; PRKCA; PTK2B; SHC1; SOS1; STAT1; STAT3; STAT5A; STAT5B;
MyD88 cascade initiated on plasma membrane	15.9878	REACTOME	APP; ATF2; CDK1; CREB1; FOS; HMGB1; IKBKB; IKBKG; JAK1; JAK2; JUN; MAP3K7; MAPK1; MAPK14; MAPK3; MAPK7; MAPK9; MEF2A; MYD88; NFKB1; NFKB2; NFKBIA; PTPN11; RELA; RIPK2; RPS6KA2; RPS6KA5; TRAF6; TYK2; UBA52; UBB; UBC;
Toll Like Receptor 10 (TLR10) Cascade	15.9878	REACTOME	APP; ATF2; CDK1; CREB1; FOS; HMGB1; IKBKB; IKBKG; JAK1; JAK2; JUN; MAP3K7; MAPK1; MAPK14; MAPK3; MAPK7; MAPK9; MEF2A; MYD88; NFKB1; NFKB2; NFKBIA; PTPN11; RELA; RIPK2; RPS6KA2; RPS6KA5; TRAF6; TYK2; UBA52; UBB; UBC;
Toll Like Receptor 5 (TLR5) Cascade	15.9878	REACTOME	APP; ATF2; CDK1; CREB1; FOS; HMGB1; IKBKB; IKBKG; JAK1; JAK2; JUN; MAP3K7; MAPK1; MAPK14; MAPK3; MAPK7; MAPK9; MEF2A; MYD88; NFKB1; NFKB2; NFKBIA; PTPN11; RELA; RIPK2; RPS6KA2; RPS6KA5; TRAF6; TYK2; UBA52; UBB; UBC;
IL4-mediated signaling events	15.9865	PID NCI	AKT1; BCL2L1; BCL6; CBL; CEBPB; ETS1; FES; GRB2; IL4; IRF4; IRS1; IRS2; JAK1; JAK2; MAPK14; PIK3CA; PIK3R1; PTPN6; RPS6KB1; SHC1; SOCS1; SOCS3; SP1; SPI1; STAT6;
Regulation of retinoblastoma protein	15.9752	PID NCI	ABL1; ATF2; ATF7; CCNA2; CCNE1; CDK2; CDKN1A; CDKN1B; E2F4; HDAC1; HDAC3; JUN; MAPK9; MDM2; PPARG; RAF1; RB1; SIRT1; SKP2; SMARCA4; SMARCB1; SPI1; TAF1; TBP; TFDP1;
TRAF6 mediated induction of NFkB and MAP kinases upon TLR7/8 or 9 activation	15.8584	REACTOME	APP; ATF2; CDK1; CREB1; FOS; HMGB1; IKBKB; IKBKG; JAK1; JAK2; JUN; MAP3K7; MAPK1; MAPK14; MAPK3; MAPK7; MAPK9; MEF2A; MYD88; NFKB1; NFKB2; NFKBIA; PTPN11; RELA; RIPK2; RPS6KA2; RPS6KA5; TRAF6; TYK2; UBA52; UBB; UBC;
T cell receptor signaling pathway	15.8323	PID BIOCARTA	CAMK2B; CD247; CD3D; CD3E; CD4; FOS; FYN; GRB2; HLA-DRA; HLA-DRB1; HRAS; JUN; LCK; MAPK3; NFKBIA; PIK3CA; PIK3R1; PLCG1; PRKCA; RAC1; RAF1; RELA; SHC1; SOS1; VAV1; ZAP70;
Transcription factor creb and its extracellular signals	15.7264	PID BIOCARTA	AKT1; CAMK2B; CAMK2D; CREB1; GRB2; HRAS; MAPK1; MAPK14; MAPK3; PDPK1; PIK3CA; PIK3R1; PRKACB; PRKACG; PRKAR1A; PRKCA; RPS6KA5; SHC1; SOS1;
Costimulation by the CD28 family	15.7115	REACTOME	AKT1; AKT2; AKT3; CD3D; CD3E; CD4; CD86; CDC42; CSK; FYN; HLA-DQA1; HLA-DRA; HLA-DRB1; HLA-DRB5; LCK; LYN; PAK2; PDPK1; PIK3CA; PIK3R1; PIK3R2; PIK3R3; PTPN11; PTPN6; RAC1; TRIB3; VAV1; YES1;
Mitotic G1-G1/S phases	15.3523	REACTOME	CCNA2; CCND1; CCND2; CCNE1; CCNH; CDK1; CDK2; CDK4; CDK6; CDK7; CDKN1A; CDKN1B; CDT1; E2F3; E2F4; FBXO5; HDAC1; MAX; MCM2; MCM5; MCM7; MNAT1; MYC; ORC4; PCNA; POLA2; PRIM2; PSMA6; PSMC3; PSMD11; RB1; RPA1; RPA2; SKP2; TFDP1; TOP2A; TYMS; UBA52; UBB; UBC;
Leishmaniasis	15.3101	KEGG	FOS; HLA-DMA; HLA-DQA1; HLA-DQB1; HLA-DRA; HLA-DRB1; HLA-DRB5; IFNG; IL12A; IL1B; IL4; ITGB1; JAK1; JAK2; JUN; MAP3K7; MAPK1; MAPK14; MAPK3; MYD88; NFKB1; NFKBIA; PTGS2; PTPN6; RELA; STAT1; TLR2; TNF; TRAF6;

## Sheet: S2.D Initiating Genes for IPLTB
Pathway Name	Genes
IL4	IL4;IL4R
Interferon gamma signaling	IFNG;IFNGR1;IFNGR2;
EGFR1	EGF;EGFR;ERBB2;ERBB3
Signaling by ERBB2	EGF;EGFR;ERBB2;ERBB3;ERBB4;
IL12-mediated signaling events	IL12RB2;IL12RB1;IL12B;IL12A
Toll Like Receptor TLR6:TLR2 Cascade	TLR2;TLR6
Toll Like Receptor TLR1:TLR2 Cascade	TLR2;TLR1
IL4-mediated signaling events	IL4;IL4R
TGF_beta_Receptor	TGFB1;TGFB2;TGFB3;TGFBR1;TGFBR2;TGFBR3
TNFalpha	TNF;TNFRSF11A;TNFRSF1A;TNFRSF1B;TNFRSF8
IL2	IL2;IL2RA;IL2RB;IL2RG
Signaling by FGFR	FGF4;FGF5;FGF6;FGF7;FGF8;FGF9;FGFR1;FGFR2;FGFR2b;FGFR2c;FGFR3;FGFR4
Signaling by PDGF	PDGFA;PDGFB;PDGFC;PDGFD;PDGFRA;PDGFRB

## Sheet: S2.E Frequency of nodes in active and repressed networks
Name	Frequency in Active LTBI Networks	Frequency in Repressed LTBI Networks
ABI2	23	20
ABL1	17	21
ACTB	0	13
ACTN4	0	12
ACVR1	15	14
ACVR1B	0	12
ADAR	0	14
ADCK2	21	15
ADCY2	16	12
ADM	0	13
ADORA3	14	0
ADRA2A	13	0
AIM2	0	12
AKAP9	15	0
AKT1	21	24
AKT2	15	12
AKT3	19	16
ALB	0	13
ALPK1	0	21
APCS	23	12
APP	27	16
AR	18	19
ARAF	30	18
ARID3A	16	0
ARMC6	25	0
ARNTL	0	12
ASCC1	19	0
ASPM	0	13
ASPSCR1	0	16
ATF2	13	0
ATF3	15	17
ATF6	0	19
ATF7	0	14
ATM	0	23
AURKB	17	23
AXIN1	0	12
B2M	24	21
BAD	0	12
BAG1	13	0
BAK1	0	13
BARD1	0	15
BATF	17	17
BAX	0	17
BCKDK	0	13
BCL11A	0	13
BCL2	19	16
BCL2L1	14	19
BCL3	24	18
BCL6	0	16
BCR	22	15
BFAR	0	20
BMP2	22	0
BMPR2	16	0
BMX	22	34
BNIP3L	0	12
BRAF	0	13
BRCA1	35	27
BSG	0	15
BTK	0	23
BTRC	0	16
BUB3	17	0
C4BPA	19	0
C5AR1	0	13
CALM1	18	14
CALR	17	0
CAMK2B	14	0
CAMK2D	25	16
CAMKK1	24	23
CAMKK2	0	12
CAMP	0	16
CASP3	0	27
CASP8	16	0
CAV1	30	15
CBFA2T3	0	12
CBL	22	26
CBLB	14	0
CBX1	0	14
CCDC116	0	12
CCDC25	0	14
CCL2	22	22
CCL20	16	0
CCL3	13	12
CCL3L3	13	0
CCL5	14	13
CCM2	21	0
CCNA2	13	26
CCNB2	0	20
CCND1	27	23
CCND2	0	13
CCNE1	0	18
CCNH	0	12
CCR1	20	13
CCR10	14	13
CCR2	17	0
CCR5	24	0
CCR7	19	17
CD247	18	12
CD36	0	14
CD3D	21	12
CD3E	20	13
CD4	32	29
CD40	27	0
CD44	24	20
CD5	14	0
CD74	18	0
CD82	0	12
CD86	25	14
CDC2	28	23
CDC20	14	20
CDC37	0	12
CDC42	15	23
CDCA5	0	14
CDCA8	0	14
CDH1	0	14
CDK2	17	20
CDK3	15	0
CDK4	24	24
CDK5	13	17
CDK5R1	0	15
CDK6	13	14
CDK7	13	16
CDK9	0	12
CDKN1A	15	26
CDKN1B	0	14
CDKN3	14	16
CDT1	0	18
CEBPB	20	24
CENPA	15	0
CENPM	0	12
CENPO	0	15
CENTB2	18	12
CFLAR	0	13
CHD3	0	13
CHEK1	14	23
CHEK2	24	17
CHES1	20	0
CHIC2	16	0
CIITA	30	17
CMTM2	20	17
COBRA1	18	0
COPS6	14	13
CREB1	28	23
CREB5	0	12
CREBBP	24	32
CRIP2	15	16
CRKL	0	17
CRY1	22	0
CSDC2	0	13
CSDE1	19	0
CSK	0	15
CSNK1D	0	19
CSNK1E	0	16
CSNK1G2	25	12
CSNK2A1	22	21
CSNK2A2	15	0
CSNK2B	16	14
CSRP1	21	0
CSTF2T	20	0
CTCF	18	29
CTGF	15	0
CTNNB1	26	24
CTNND1	13	0
CTSD	17	0
CTSS	16	15
CTTN	27	15
CXCL1	19	17
CXCL10	17	0
CXCL5	0	14
CXCL6	0	18
CXCR4	18	17
CXCR6	14	0
CXXC1	19	0
DARC	0	14
DAXX	0	15
DAZAP1	17	0
DDEFL1	18	14
DDIT3	0	16
DDR1	0	12
DDX19B	18	0
DDX39	21	0
DGCR8	14	0
DNAJB2	20	0
DTL	0	12
DUT	13	0
DYRK1B	15	13
DYRK2	17	20
DYRK4	21	14
E2F3	25	12
E2F4	13	17
EFNA1	0	14
EGF	26	16
EGR1	29	0
EIF1AY	23	0
EIF2AK2	13	13
EIF4B	31	18
EP300	25	41
EPHA3	0	14
EPHA4	20	12
EPHB1	0	12
ERBB2	17	13
ERCC2	14	0
ERF	19	0
ETF1	20	0
ETS1	25	17
ETV7	0	14
EWSR1	20	12
EXOSC3	18	0
EZH1	22	0
EZH2	13	0
FAM104A	20	0
FANCA	21	0
FASTK	0	13
FBXO5	0	16
FES	0	19
FGF2	21	12
FGR	33	29
FHL2	17	0
FIP1L1	16	0
FLNA	23	0
FOS	28	40
FOSL2	13	14
FYN	15	21
FZR1	0	12
GADD45A	0	12
GADD45B	13	0
GADD45G	13	0
GAK	0	19
GATA1	19	23
GATA2	15	23
GBP1	23	19
GBP2	19	16
GNA12	16	0
GNAI2	0	15
GNAZ	15	17
GNB2L1	19	14
GPBP1L1	20	13
GPRASP2	0	14
GRB10	0	13
GRB2	21	24
GRK5	29	16
GRK6	16	0
GSK3B	15	13
GSN	0	17
GTF2B	17	15
GTF2F1	17	13
H3F3A	0	13
HAGH	19	0
HBB	14	0
HBEGF	18	0
HBZ	15	0
HCK	13	17
HCLS1	21	12
HDAC1	31	22
HDAC2	0	25
HDAC3	16	19
HDAC4	23	18
HDAC5	19	22
HGS	15	0
HIF1A	0	15
HIPK2	14	12
HIRIP3	25	0
HIST1H2BN	18	0
HLA-A	26	21
HLA-B	22	21
HLA-C	21	26
HLA-DMA	21	12
HLA-DQA1	16	0
HLA-DQA2	17	0
HLA-DQB1	14	0
HLA-DRA	25	15
HLA-DRB1	25	18
HLA-DRB5	29	16
HMGB1	0	15
HMGN3	0	19
HMMR	0	17
HNRPH3	16	0
HNRPK	18	0
HOXC6	18	0
HRAS	0	18
HSF1	14	14
HSFX1	21	0
HSP90AA1	22	17
HSPA8	0	17
ICK	13	0
ID2	16	0
ID3	0	12
IFI27	16	12
IFI30	18	16
IFIT1	0	16
IFIT2	0	20
IFIT3	0	16
IFITM1	0	12
IFNG	31	12
IGF1R	14	18
IGFBP3	14	0
IKBKB	0	13
IKBKG	18	14
IL12A	15	0
IL12RB1	15	0
IL1B	14	0
IL23A	13	0
IL2RA	17	13
IL4	0	13
IL6ST	15	0
IL8	0	27
IL8RA	0	12
IL8RB	0	15
IRF1	24	21
IRF2	14	19
IRF3	38	20
IRF4	21	27
IRF5	29	20
IRF6	18	17
IRF7	21	19
IRF8	23	13
IRS1	23	0
IRS2	13	13
ISG15	0	23
ISOC2	17	0
ITGAV	0	16
ITGB1	0	12
JAK1	20	21
JAK2	27	24
JUN	20	24
JUNB	0	16
JUND	20	14
KIF11	0	13
KIF23	0	13
KIF2C	0	15
KRAS	0	12
LAS1L	21	0
LCK	31	24
LCN2	0	12
LEP	0	13
LIG1	23	18
LIMK1	0	13
LIMK2	0	13
LIPC	14	0
LIPE	13	0
LMNB1	0	13
LOC51035	20	0
LRP1	26	0
LRRFIP1	16	0
LTF	13	13
LYN	14	13
LYZ	19	0
MAGEA9	17	14
MAP3K5	0	13
MAP3K7	15	12
MAPK1	30	29
MAPK14	21	21
MAPK15	13	0
MAPK3	25	28
MAPK6	17	19
MAPK7	19	14
MAPK9	0	12
MATR3	21	0
MAX	0	19
MBNL3	29	0
MCM2	27	0
MCM5	23	0
MCM7	0	12
MDM2	29	27
MDM4	20	21
MED6	14	0
MEF2A	0	15
MEF2D	0	16
MELK	0	18
MLX	25	17
MMP2	18	12
MMP9	0	20
MNAT1	0	12
MPP1	0	12
MTA1	32	17
MX1	14	19
MX2	0	16
MYC	21	33
MYD88	16	24
MYL9	0	12
NCALD	13	0
NCAM1	20	14
NCBP2	21	16
NCK1	0	12
NCK2	18	0
NCL	20	12
NCOA1	16	19
NCOA3	13	13
NCOA6	18	0
NCOR1	16	14
NCOR2	19	14
NEDD4	13	18
NEK10	0	13
NEK2	0	19
NEK3	15	14
NFATC3	23	0
NFKB1	16	28
NFKB2	0	12
NFKBIA	0	22
NFYA	24	23
NFYB	21	29
NFYC	21	15
NIPBL	19	0
NOL7	23	0
NOTCH1	20	14
NPR2	16	12
NR2C2	14	0
NR2E1	0	14
NR3C1	13	21
NR4A2	0	16
NTRK1	15	0
NUAK1	18	0
NUP107	21	0
NUP133	20	0
NUP35	19	0
OAS1	22	16
OAS2	14	0
OAS3	13	15
OASL	20	16
ORC4L	21	0
PAG1	19	13
PAK2	0	12
PAK4	20	20
PCNA	0	17
PDGFRB	18	0
PDK2	19	0
PDLIM5	18	0
PDPK1	0	16
PHB2	24	15
PHF1	0	17
PHKG2	19	0
PIAS1	17	15
PIAS2	14	0
PIK3C3	21	0
PIK3CA	17	18
PIK3CD	0	16
PIK3R1	25	0
PIK3R2	30	0
PIK3R3	0	14
PIN1	0	17
PKN1	0	14
PLCB2	0	14
PLCB4	17	0
PLCG1	18	16
PLD2	0	13
PLEKHA4	0	14
PLK1	19	21
PLK4	20	0
PLSCR1	0	12
PML	19	17
POLA2	23	0
POLB	16	0
POLD4	0	12
POLR1C	21	0
POLR2D	21	0
POMC	15	16
POP7	22	12
POT1	20	0
POU2F1	0	13
POU2F2	0	14
PPARG	22	21
PPBP	15	18
PPIE	19	0
PRDM1	20	0
PRDM10	15	0
PRIM2A	20	0
PRKACA	34	28
PRKACB	16	18
PRKACG	13	16
PRKAR1A	19	20
PRKCA	0	27
PRKCD	0	16
PRKCI	0	12
PRKCQ	25	0
PRKCZ	14	21
PRKY	26	18
PRMT3	22	0
PSEN1	0	14
PSMA6	21	13
PSMB9	20	15
PSMC3	20	0
PSMD11	15	13
PSPC1	23	0
PTAFR	0	14
PTBP1	24	0
PTEN	0	20
PTGS2	0	25
PTK2	21	0
PTK2B	20	22
PTN	0	13
PTPN1	0	12
PTPN11	31	24
PTPN6	30	19
PTTG1	0	13
PXN	13	16
R3HDM2	24	0
RAC1	0	28
RAC3	17	13
RACGAP1	13	0
RAD21	20	23
RAD51	0	16
RAF1	0	22
RAN	19	0
RANBP9	17	0
RAP1A	0	14
RARA	18	19
RASA1	0	12
RB1	14	22
RBBP5	0	13
RBM17	25	14
RBM6	17	0
RBX1	0	16
RCOR3	21	0
RELA	18	17
RET	31	15
RFX5	25	25
RFXANK	20	18
RFXAP	20	13
RGS1	22	0
RGS14	15	12
RIPK2	13	0
RPA1	20	0
RPA2	27	0
RPS4Y1	25	0
RPS6KA2	27	18
RPS6KA5	0	12
RPS6KB1	0	24
RSAD2	0	15
RUNX1	19	0
RUNX1T1	21	0
RUVBL2	22	0
RXRA	22	29
RXRB	15	13
RXRG	25	19
RYR1	15	0
S100A8	0	16
SAP30BP	18	0
SARS	19	0
SDC3	15	0
SELPLG	0	12
SERPINB9	15	0
SERPING1	13	0
SETDB1	16	12
SF3B1	22	0
SFMBT1	17	0
SGTA	0	12
SH3GL2	17	0
SHC1	24	18
SIN3A	15	19
SIRT1	0	15
SIX5	0	16
SKI	14	13
SKP2	0	16
SLC4A1AP	18	0
SMAD1	30	0
SMAD2	16	15
SMAD3	28	20
SMAD4	34	29
SMARCA4	17	20
SMARCB1	0	14
SMARCD3	14	0
SMN1	0	17
SMYD2	15	0
SNF8	20	0
SNRP70	14	0
SNUPN	18	0
SNW1	0	12
SOCS1	16	18
SOCS3	18	12
SOS1	20	0
SOX30	15	0
SP1	23	33
SP100	25	25
SP3	0	14
SPAG7	20	0
SPARC	19	0
SPI1	18	33
SPIB	0	14
SRA1	20	0
SRC	26	34
SREBF1	0	16
SREBF2	0	15
SRF	32	17
SRPK1	0	14
SRPK2	0	12
SRXN1	17	0
SSBP3	19	0
SSBP4	18	12
SSX4	20	0
STAT1	27	37
STAT2	21	20
STAT3	29	34
STAT5A	13	12
STAT5B	13	0
STAT6	27	16
STK16	25	14
STK17A	20	17
STK19	14	0
STK4	0	17
STUB1	26	0
SUMO1	20	29
SUMO2	0	15
SUPT4H1	20	0
SYK	0	15
SYNJ2	19	0
TAF1	33	21
TAF6	14	18
TAF7	0	14
TAGLN2	17	0
TAL1	25	17
TBC1D22A	0	13
TBK1	28	20
TBP	27	25
TCF12	0	14
TCF3	0	18
TCF4	15	15
TERF2IP	22	20
TFAP2A	0	20
TFDP1	26	0
TGFBR1	26	0
TGFBR2	14	12
TGM2	15	12
THBS1	24	13
THOC1	17	0
THRA	19	0
TK1	27	31
TLE1	15	15
TLR2	18	0
TNF	22	28
TOP2A	16	19
TOP2B	0	15
TOX	13	0
TP53	23	35
TPX2	13	18
TRAF2	0	20
TRAF6	22	0
TRIB3	16	0
TRIM21	16	12
TRIM24	16	14
TRIM26	18	0
TRIM28	29	18
TRIP6	21	0
TSC2	0	12
TSC22D4	18	14
TTF2	13	0
TTK	30	21
TTN	22	13
TTRAP	18	13
TUBB2A	17	0
TYK2	17	14
TYMS	14	14
UBA52	0	17
UBB	16	17
UBC	36	44
UBE2A	13	0
UBE2C	0	20
UBE2D3	0	12
UBE2I	24	13
UHMK1	16	15
UNC119	0	13
UPK3A	23	0
UQCRB	20	0
USF2	0	14
USP9Y	17	0
UTY	21	0
VAMP3	19	0
VAMP4	18	0
VAV1	14	12
VCL	14	0
VCP	21	16
VDR	16	27
VHL	20	12
VIM	0	18
VPS24	15	0
WDR45L	20	14
WNK1	0	15
WWP1	26	0
XIST	0	15
XPO1	26	18
XRCC1	18	0
XRCC6	14	19
YES1	16	26
YWHAB	14	13
YWHAE	0	18
YWHAG	0	16
YWHAH	17	0
YWHAQ	30	19
YWHAZ	19	19
YY1	17	27
ZAP70	15	18
ZBED1	19	0
ZBTB16	17	21
ZBTB4	26	0
ZBTB9	21	0
ZC3H7A	18	0
ZDHHC11	26	0
ZDHHC5	15	0
ZFP36	15	0
ZFY	25	0
ZHX1	24	19
ZHX3	16	0
ZNF143	0	14
ZNF313	19	0
ZNF34	16	0
ZNF414	20	0
ZNF428	16	0
ZNF606	19	0
ZYX	23	14

## Sheet: S2.F Barcode of IPLTB perturbation
	19439_1	19439_10	19439_11	19439_12	19439_13	19439_14	19439_15	19439_16	19439_17	19439_2	19439_3	19439_4	19439_5	19439_6	19439_7	19439_8	19439_9	19444_1	19444_10	19444_11	19444_12	19444_13	19444_14	19444_15	19444_16	19444_17	19444_18	19444_19	19444_2	19444_20	19444_21	19444_3	19444_4	19444_5	19444_6	19444_7	19444_8	19444_9	28623_1	28623_10	28623_11	28623_12	28623_13	28623_14	28623_15	28623_16	28623_17	28623_18	28623_19
IL4	1	1	1	1	0	0	1	1	1	0	0	0	1	1	1	1	1	0	1	1	0	1	1	0	0	0	1	1	1	1	0	1	1	1	0	1	0	0	1	1	0	0	0	0	1	1	0	0	0
Interferon gamma signaling	1	1	1	1	1	1	1	1	1	0	1	1	0	1	1	0	0	0	0	1	1	1	1	0	1	0	1	1	1	1	0	1	1	0	1	1	1	1	0	0	1	1	1	1	1	1	0	1	0
EGFR1	0	1	1	1	1	1	1	1	1	1	1	1	1	1	1	1	1	0	1	1	0	1	0	1	1	1	1	1	1	1	1	1	1	1	1	1	1	1	1	0	0	0	1	1	1	1	1	1	1
Signaling by ERBB2	0	1	1	1	1	1	1	1	1	1	1	1	1	1	1	0	1	0	1	1	0	1	0	1	1	1	1	1	1	1	1	1	1	1	1	1	0	1	1	0	0	0	1	1	1	1	0	0	1
IL12-mediated signaling events	1	1	1	1	1	1	0	0	1	0	1	1	0	1	1	0	0	0	0	1	0	1	0	0	0	0	0	1	1	1	0	0	0	0	0	0	1	0	0	0	0	0	1	1	1	1	0	0	0
Toll Like Receptor TLR6:TLR2 Cascade	0	1	1	1	0	0	0	0	1	0	1	0	0	0	1	0	1	0	1	1	0	0	0	0	1	0	0	1	0	0	0	0	0	0	1	0	1	1	1	0	1	1	1	1	1	1	1	1	0
Toll Like Receptor TLR1:TLR2 Cascade	0	1	1	1	0	0	0	0	1	0	1	0	0	0	1	0	1	0	1	1	0	0	0	0	1	0	0	1	0	0	0	0	0	0	1	0	1	1	1	0	1	1	1	1	1	1	1	1	0
IL4-mediated signaling events	1	1	1	0	0	0	1	1	1	0	0	0	0	1	1	0	1	0	1	1	0	1	1	0	0	0	1	1	1	1	0	0	1	0	0	0	0	0	1	0	0	0	0	0	1	1	0	0	0
TGF_beta_Receptor	1	1	1	1	1	1	1	1	1	1	1	1	0	1	0	1	1	0	1	1	1	1	1	1	1	1	1	1	1	1	1	1	1	1	1	1	1	1	0	0	0	0	0	0	0	0	1	1	1
TNFalpha	1	1	1	1	1	1	1	1	1	1	1	1	1	1	1	1	1	0	1	1	1	1	0	1	1	1	0	1	1	1	1	1	1	0	1	1	1	1	1	1	1	1	1	1	1	1	0	0	1
IL2	1	0	1	0	0	1	0	0	1	1	1	0	0	0	1	0	0	0	1	0	0	1	0	0	1	0	0	0	1	0	0	0	0	1	0	0	1	1	1	1	1	1	1	1	1	1	0	0	1
Signaling by FGFR	0	0	0	0	0	0	1	1	0	0	0	0	0	0	0	0	0	0	0	0	0	0	0	0	0	0	0	0	0	0	1	0	0	0	0	0	0	0	0	1	0	0	1	1	1	1	0	0	0
Signaling by PDGF	1	1	1	1	1	1	1	1	1	1	1	1	1	1	1	1	1	1	1	1	0	1	1	1	1	1	1	1	1	1	1	1	1	1	1	1	1	1	1	0	1	1	1	1	1	1	1	1	1
[truncated: 14 more columns]
